# Supplementary material for: Genome-wide common and rare variant analysis provides novel insights into clozapine-associated neutropenia
Source: Mol Psychiatry. 2016 Jul 12;22(10):1502–8. doi: 10.1038/mp.2016.97 (PMC5065090; doi:10.1038/mp.2016.97)
Supplement: Supplementary Table 1 [file mp201697x2.xls]

## Sheet: FINAL_neutropenia_gwas_replicat
SNP	CHR	BP	A1	A2	CLOZUK_P	CLOZUK_OR	CLOZUK_SE	CLOZUK_L95	CLOZUK_U95	CLOZUK_FRQ_A	CLOZUK_FRQ_U	CLOZUK_INFO	CLOZUK_LD_Friends	CIAC_P	CIAC_OR	CIAC_SE	CIAC_L95	CIAC_U95	CIAC_FRQ_A	CIAC_FRQ_U	CIAC_INFO	META_P	META_OR	META_Q	META_I	Proxy
rs149104283	12	21083862	T	C	4.983e-07	6.1995	0.3629	3.04404	12.6259	0.0737	0.0152	0.8736	rs185445330,rs145243538,rs71446734,rs12581998,rs12580724,rs34311076,rs34193067,rs35594120,rs79165456,rs117192820,rs35897076,rs1910195,rs2102168,rs7964369,rs76302159,rs7135684,rs188175816,rs10734711,rs1910191,rs1546308,rs10770766,rs7969558,rs1910179,rs150472839,rs146311473	0.003614	2.9541	0.3722	1.4243	6.127	0.042	0.0167	0.869	1.789e-08	4.3198	0.1539	50.82	0
rs80208670	13	84438088	C	T	6.51e-09	8.76424	0.3741	4.20992	18.2455	0.0738	0.0124	0.8343	rs76922858,rs78081878,rs116880027,rs12585666,rs12583484,rs145233121,rs150968027,rs80170152,rs9575426,rs117174075,rs9565892,rs9575428,rs75244585,rs74379251,rs9575435,rs9575438,rs9575439,rs138127265,rs149264304,rs9635053,rs185744229,rs146062100,rs9575446,rs117640380,rs9575458,rs9565897,rs79914283,rs77300680,rs1125245,rs7337184,rs9602324,rs7981851,rs58655981,rs7320508,rs7327596,rs9575494,rs9575495,r…	0.2728	1.68947	0.4782	0.661759	4.31324	0.0232	0.0137	0.8324	1.556e-07	4.69043	0.0067	86.4	0
rs184597564	1	82236406	A	C	2.476e-05	4.0343	0.3308	2.10953	7.71526	0.0899	0.0282	0.8949	NONE	0.004989	2.4003	0.3119	1.30248	4.42344	0.0518	0.0252	0.9409	8.008e-07	3.0647	0.2534	23.33	0
rs78900159	7	76968378	A	G	6.937e-06	4.0113	0.309	2.18907	7.3504	0.0912	0.0244	0.9869	rs76316864,rs17806432,chr7_76965798_I,rs75166804	0.02465	1.9748	0.3029	1.09066	3.57566	0.053	0.0267	0.9763	2.022e-06	2.7947	0.1015	62.72	0
rs16916041	10	63146547	T	G	7.404e-06	2.5716	0.2108	1.70124	3.88723	0.2197	0.0973	1.017	rs74157938,rs75703015	0.0205	1.5754	0.1962	1.07246	2.31419	0.1329	0.0923	0.9646	2.05e-06	1.9778	0.0888	65.46	0
rs11649311	16	25226020	T	A	9.702e-05	2.06612	0.1862	1.43436	2.97613	0.4968	0.3413	0.8945	NONE	0.002624	1.50625	0.1362	1.15335	1.96713	0.4233	0.3433	0.8949	2.264e-06	1.6818	0.1707	46.72	0
rs117202297	17	53769035	T	C	8.477e-06	6.2506	0.4116	2.78972	14.005	0.056	0.0122	0.8235	rs117739474,rs141788961	0.1503	2.6592	0.6799	0.701469	10.0808	0.0151	0.0065	0.6614	5.265e-06	4.9702	0.2822	13.52	0
rs80282661	17	13252073	T	C	1.987e-06	6.149	0.382	2.9083	13.0008	0.0629	0.0121	0.8998	NONE	0.2632	1.8529	0.5512	0.629015	5.45812	0.0145	0.01	0.8895	5.486e-06	4.1666	0.0737	68.74	0
rs185053659	1	60704250	A	G	7.757e-06	5.8016	0.3932	2.68441	12.5385	0.0633	0.0142	0.8604	NONE	0.1012	2.1253	0.46	0.862701	5.23577	0.0226	0.0133	0.9172	8.053e-06	3.7968	0.097	63.69	0
rs78074145	14	40404458	C	G	1.129e-06	4.049	0.2873	2.30565	7.11054	0.1143	0.0329	0.9569	rs141600186,rs76642398,rs78736733,rs79905313,rs75583346,rs75733813,rs79594410,chr14_40462729_D,chr14_40462739_D,rs117707995,rs75316433,rs118097683,rs74685870,rs71409909,rs12890651,rs75535557,rs117708816,rs117532103,rs192823913,rs76727855,rs117446972,rs78926367,rs148401872,rs78312454,rs142332904,rs117448694,rs78894433,rs74503638,rs78213835,rs117164666,rs148788754,rs76339863,rs149939868,rs76655076,…	0.2716	1.4407	0.3321	0.751423	2.76225	0.0388	0.0334	0.9871	1.08e-05	2.6017	0.0186	81.94	0
rs80068697	3	12472079	C	G	8.301e-06	5.4667	0.3811	2.59016	11.5378	0.0605	0.0139	0.8225	NONE	0.2428	2.0414	0.611	0.61636	6.76117	0.0153	0.0094	0.7211	1.082e-05	4.1487	0.1713	46.56	0
rs60180169	7	86500761	C	T	1.68e-05	2.80505	0.2396	1.75384	4.48634	0.1743	0.0741	0.9272	rs6955565,rs6955452,rs6955917,rs6947778,rs6967992,chr7_86478749_I,rs10232633,rs17161096,rs73382375,rs1476455,rs28583791,rs1999946,rs1999945,chr7_86593557_D,rs74425367,rs7801050	0.05408	1.58003	0.2375	0.991975	2.51669	0.0828	0.0705	0.9281	1.09e-05	2.09996	0.0889	65.45	0
rs6707093	2	30255213	G	C	4.271e-05	3.8835	0.3315	2.02789	7.43706	0.0885	0.0277	0.8993	rs12714296,rs11127254	0.03284	1.9478	0.3124	1.0559	3.59306	0.0525	0.0284	0.9135	1.3e-05	2.69469	0.1298	56.42	0
rs114615084	12	65752916	T	C	9.444e-08	6.7344	0.3574	3.34252	13.5683	0.0682	0.01	1.0086	rs76061262,chr12_65698034_D,rs117612114,rs116993063,rs17224652,rs117708944,rs140211435,rs7969879,rs117043926,rs115365000,rs79780786,rs17224770,rs75816534,rs17824678,rs139017498,rs113989906,rs76033098,rs4044486,rs1898668,rs17824714,chr12_65776136_I,rs10878267,rs113514128,rs79312153,rs113126582,rs76002849,rs7297223,rs7301535,rs77566776,rs75528158,rs138021320,rs112327664,rs78633192,rs10506523,rs7895…	0.5116	0.6547	0.6453	0.184821	2.31917	0.0091	0.0124	0.9661	1.36e-05	3.8965	0.0016	89.98	0
chr2_235238885_I	2	235238885	I3	D	1.935e-06	6.87285	0.4049	3.10799	15.1983	0.0587	0.0112	0.837	NONE	0.6338	0.583976	1.1291	0.0638683	5.33954	0.0042	0.0086	0.75	1.557e-05	5.18941	0.0398	76.33	0
rs117329068	6	164581056	T	C	7.223e-07	7.3178	0.4017	3.33002	16.0811	0.0595	0.011	0.823	NONE	0.8599	0.8728	0.7712	0.192511	3.95707	0.008	0.0104	0.7721	1.612e-05	4.6484	0.0145	83.28	0
rs115460204	1	222325640	A	G	1.164e-05	3.4101	0.2798	1.97059	5.90116	0.1136	0.0389	0.8978	rs116514752	0.1234	1.6053	0.3072	0.879149	2.93123	0.056	0.0402	0.8531	1.879e-05	2.4233	0.0698	69.58	0
rs7699238	4	164611402	T	G	5.545e-05	3.1325	0.2832	1.79815	5.45702	0.1142	0.0409	0.9602	NONE	0.03954	1.7334	0.2672	1.02672	2.92647	0.067	0.0419	0.9503	2.005e-05	2.2905	0.1286	56.71	0
rs117655439	6	122314323	C	T	4.151e-07	5.89623	0.3505	2.96635	11.72	0.0832	0.0191	0.8015	NONE	0.8544	1.09349	0.4869	0.421074	2.83971	0.0179	0.0167	0.8877	2.49e-05	3.31785	0.005	87.32	0
rs143392003	11	126110276	T	C	1.181e-06	5.2159	0.3399	2.67917	10.1545	0.0748	0.0152	0.9868	rs149612595	0.5192	1.3076	0.4161	0.578473	2.95574	0.0247	0.0193	0.9588	3.031e-05	2.9982	0.01	84.92	0
rs9459127	6	164937374	A	G	1.13e-06	4.3549	0.3023	2.40799	7.87592	0.0985	0.0245	1.0013	rs9459117,rs872617,rs1995122,rs117223892,rs9459128,rs10214766,rs145480942,rs78257490,rs117064638,rs74760560,rs9459132,rs117158576,rs143568246,rs9355479,rs1027483,rs117662212,rs9456972	0.4559	1.2901	0.3416	0.660462	2.51999	0.0373	0.0258	0.9967	3.489e-05	2.5523	0.0077	85.94	0
rs182403269	6	40158953	T	C	1.87e-05	5.8423	0.4124	2.60341	13.1107	0.0584	0.014	0.8217	NONE	0.2048	1.91	0.5104	0.70238	5.19391	0.0238	0.0134	0.7468	3.691e-05	3.7566	0.0884	65.55	0
rs77051678	15	86642215	T	C	1.089e-07	8.1639	0.3953	3.76194	17.7167	0.0637	0.0111	0.8019	NONE	0.4718	0.6357	0.6295	0.185102	2.1832	0.011	0.0151	0.8205	3.861e-05	3.9661	0.0006	91.52	0
chr4_27773724_I	4	27773724	I2	D	2.129e-06	2.8882	0.2237	1.86299	4.47759	0.1986	0.0803	0.9661	rs73250211,rs67556764,rs73250277,rs67949518,rs6846325,rs68124724,chr4_27773726_I,rs73112948,rs113541832,rs56948162,rs111378053,chr4_27775306_D,rs58651701,rs67998721,rs66557117,rs73112967,rs73250288	0.2348	1.274	0.2038	0.854459	1.89954	0.1177	0.0924	0.9404	4.672e-05	1.8467	0.0068	86.33	0
rs118148734	19	48330215	T	C	3.362e-05	3.9682	0.3323	2.06887	7.6112	0.0902	0.0298	0.8324	rs79849690	0.1027	1.6961	0.3237	0.899316	3.19882	0.0499	0.0352	0.8299	4.837e-05	2.5656	0.0669	70.21	0
chr12_41652770_I	12	41652770	I2	D	2.217e-06	7.0209	0.4118	3.13229	15.7371	0.0577	0.0108	0.8526	rs148742066	0.9566	1.0372	0.6709	0.278472	3.86317	0.0111	0.0102	0.8005	4.868e-05	4.1602	0.0151	83.06	0
rs61539927	20	58357369	T	C	1.529e-05	4.6599	0.3559	2.31968	9.36105	0.0682	0.0152	1.0009	rs4812128,rs4812130,rs1977441,rs12625299,rs1998969,rs4812131,rs35834350,rs6015580,rs72629005	0.1459	1.6561	0.3469	0.839072	3.26869	0.0373	0.0222	1.0001	4.915e-05	2.7414	0.0374	76.92	0
rs7804971	7	85979209	G	A	9.297e-05	2.02881	0.181	1.42289	2.89275	0.4016	0.2511	0.9902	rs56254305	0.03836	1.34084	0.1416	1.01589	1.76974	0.2721	0.2382	1.0178	5.351e-05	1.56912	0.0715	69.21	0
rs77349664	2	237618193	T	C	4.974e-05	2.7537	0.2497	1.68798	4.49227	0.158	0.0674	0.9525	rs7572628,rs11681675,rs76153716,rs113238773,rs11685545,rs11690671	0.06679	1.4767	0.2127	0.973281	2.24051	0.105	0.0715	0.9744	5.681e-05	1.9191	0.0575	72.29	0
rs77897177	1	4362747	C	T	2.599e-08	4.02414	0.2501	2.46481	6.56996	0.1639	0.0524	0.8709	rs115130308,rs116019360,rs12075294,rs17448695	0.2796	0.667913	0.3733	0.321337	1.38829	0.0386	0.0483	0.8162	5.741e-05	2.30681	0.0001	93.74	0
chr3_168508919_D	3	168508919	D	I2	1.323e-06	7.04722	0.4037	3.19434	15.5473	0.0592	0.0115	0.8305	rs144844682,rs13315800	0.1824	0.262577	1.0029	0.0367766	1.87475	0.006	0.0123	0.739	6.633e-05	4.45434	0.0023	89.2	0
rs146420985	20	38236346	T	G	7.425e-06	6.2084	0.4075	2.79324	13.7991	0.0597	0.0135	0.8184	NONE	0.2544	0.2085	1.3756	0.014066	3.09058	0.0033	0.0116	0.7965	7.113e-05	4.7214	0.018	82.13	0
rs113944483	9	30440642	T	C	8.703e-05	4.3172	0.3727	2.07947	8.96295	0.0606	0.0148	0.9836	NONE	0.1288	1.9063	0.4248	0.829076	4.38317	0.0223	0.0112	1.0586	7.764e-05	3.0255	0.148	52.21	0
rs78935661	7	81687841	C	T	3.145e-06	6.9541	0.416	3.07705	15.7162	0.0564	0.0114	0.8	NONE	0.9102	1.07308	0.6257	0.314792	3.65795	0.0125	0.0116	0.8185	7.995e-05	3.92157	0.0129	83.83	0
rs2899895	14	40257517	A	G	4.921e-06	4.4981	0.3292	2.35944	8.57531	0.0898	0.0267	0.8114	NONE	0.6248	1.2378	0.4362	0.526441	2.91039	0.0249	0.027	0.807	8.133e-05	2.8163	0.0182	82.06	0
rs144281353	10	1385891	G	A	7.665e-05	4.98753	0.4063	2.24924	11.0595	0.0586	0.0155	0.8526	NONE	0.315	2.06228	0.7204	0.502494	8.46379	0.0097	0.0072	0.7554	8.199e-05	4.03063	0.2856	12.29	0
rs114101163	2	237580156	A	G	6.353e-06	4.0057	0.3074	2.19288	7.31716	0.1086	0.0367	0.8393	NONE	0.3492	1.3598	0.3283	0.71453	2.58779	0.0437	0.0369	0.8803	8.314e-05	2.4182	0.0163	82.67	0
rs137879811	17	52119989	C	T	6.49e-05	5.41126	0.4227	2.36313	12.391	0.0509	0.0109	0.9467	NONE	0.2164	1.99243	0.5577	0.667819	5.94438	0.0128	0.0067	1.048	8.492e-05	3.75799	0.1534	50.94	0
rs116862262	15	86095307	C	A	7.905e-06	5.74713	0.3914	2.66861	12.3771	0.0609	0.0127	0.8931	rs149448771	0.5702	1.34807	0.526	0.480809	3.77967	0.0163	0.0139	0.8917	8.733e-05	3.42818	0.027	79.56	0
rs116216021	6	3417882	T	C	5.146e-06	6.2148	0.4008	2.83308	13.6331	0.0591	0.0112	0.9312	rs73720886,rs193193146,rs116552069,rs114858178,rs114357495,rs116719825,rs73720899,rs1077844,rs150517827,rs145604961,rs75206466,rs73723006,rs114860322,rs116265223,rs114733279,rs115547697,rs115008307,rs77681296,rs147476481,rs28678729,rs193031306,rs115335561,rs9503601,rs75338457	0.9578	1.0346	0.6561	0.285949	3.74331	0.0096	0.0118	0.9457	8.971e-05	3.8178	0.0197	81.61	0
rs12459237	19	41466931	T	C	8.409e-05	4.0706	0.357	2.02197	8.19489	0.0682	0.0184	0.9999	NONE	0.1321	1.7933	0.3879	0.838428	3.83566	0.0289	0.0189	0.9821	9.117e-05	2.7951	0.12	58.64	0
rs17124570	11	120805056	A	G	1.629e-05	2.1472	0.1773	1.51688	3.03944	0.4167	0.2494	1.0136	NONE	0.09879	1.2464	0.1334	0.959633	1.61886	0.3168	0.2659	1.0434	9.204e-05	1.5172	0.0142	83.36	0
chr2_25324707_D	2	25324707	D	I3	2.569e-06	2.3372	0.1805	1.64078	3.32921	0.3912	0.2164	1.0029	rs12988548,chr2_25324708_D,rs958717,rs12233132,rs12233134,rs12233169,rs12613223,rs12613265,rs11125923,rs1992153,chr2_25339405_D,rs4665284,rs13418905,rs6545953,rs6545954	0.2592	1.1888	0.1533	0.880273	1.60546	0.2426	0.2066	0.9597	9.44e-05	1.5781	0.0043	87.73	0
rs77392308	12	13378482	C	A	3.633e-05	5.07614	0.3934	2.34782	10.975	0.0611	0.0154	0.8441	NONE	0.283	1.63425	0.4575	0.666634	4.00637	0.0239	0.0199	0.7938	0.0001276	3.13578	0.0603	71.66	0
rs116873325	19	18702026	C	T	5.024e-05	4.62107	0.3775	2.205	9.6845	0.0667	0.0173	0.8933	NONE	0.3315	1.62364	0.499	0.610566	4.31765	0.0192	0.016	0.8314	0.0001337	3.15756	0.0946	64.21	0
rs61600547	5	11179638	C	T	2.774e-05	5.56483	0.4095	2.4939	12.4172	0.0573	0.0122	0.9154	rs58736139,rs73053713	0.4383	1.52022	0.5404	0.527119	4.38434	0.0155	0.0123	0.9193	0.0001396	3.4662	0.0556	72.7	0
rs143391691	3	132884372	G	T	3.973e-06	5.75705	0.3795	2.7363	12.1126	0.0604	0.0109	0.9572	rs147314199,rs142807587,rs150074569,rs140919145,rs150677425,rs145408181	0.7799	0.842034	0.6153	0.252102	2.81244	0.0125	0.0105	0.928	0.0001574	3.38983	0.0078	85.86	0
rs114591556	2	29792396	G	T	9.796e-05	4.95295	0.4107	2.21446	11.0779	0.0547	0.0133	0.9041	NONE	0.1513	1.81192	0.4142	0.804573	4.0805	0.0291	0.0168	0.881	0.0001589	3.00842	0.0847	66.35	0
rs4464232	2	30007327	C	T	3.075e-07	3.88651	0.2652	2.31109	6.53586	0.1288	0.036	1.0097	rs7421625,rs17008653,rs72786257,rs72786258,rs72851987,rs145213781,rs9973437,rs60689851,rs72788226,rs72788228,rs12466952,rs10495770,rs17008727,rs2339474,rs72788232,rs72788234,rs79038903,rs72788237,rs7571379,rs148306124,rs4666275,rs72788241,rs72788242,rs2068883,rs72788244	0.4377	0.743494	0.3819	0.351721	1.57166	0.029	0.0332	0.9828	0.0001687	2.26912	0.0004	92.1	0
rs72848814	2	128589164	T	C	1.75e-06	5.4063	0.353	2.70658	10.7989	0.068	0.0137	0.9625	rs72843356,rs72838435,rs72848178,rs183581965,rs186101373	0.2352	0.4283	0.7143	0.105615	1.73689	0.0079	0.0138	0.9166	0.00017	3.2867	0.0015	90.13	0
rs17077105	13	23114613	C	A	2.116e-05	3.89257	0.3196	2.08059	7.28257	0.0912	0.0268	0.9632	rs117288934,rs192468343,rs144771436,rs117684060	0.5346	1.29299	0.4138	0.574595	2.90957	0.0244	0.024	0.9515	0.0001804	2.57865	0.035	77.49	0
rs114168745	3	39260122	T	C	1.462e-05	3.9781	0.3186	2.13048	7.42803	0.0925	0.0275	0.9287	rs116570656,rs116069845,rs6798720	0.5006	1.2833	0.3704	0.620922	2.65228	0.0309	0.03	0.9291	0.0001954	2.4589	0.0206	81.35	0
rs117223838	12	80413618	A	G	2.946e-05	3.9576	0.3293	2.07552	7.54636	0.0872	0.0271	0.9086	rs141674631	0.377	1.3919	0.3743	0.66834	2.8988	0.0289	0.0241	0.9972	0.0001993	2.5086	0.0361	77.24	0
rs117997777	11	114942124	T	C	1.93e-05	4.5009	0.3521	2.25728	8.97456	0.0805	0.0238	0.8076	NONE	0.6261	1.2594	0.4734	0.497963	3.18515	0.0208	0.0221	0.82	0.0002002	2.8595	0.0309	78.54	0
chr7_38652647_D	7	38652647	D	I2	7.489e-06	5.94884	0.3981	2.72623	12.9808	0.0622	0.0138	0.8246	NONE	0.3964	0.479754	0.8661	0.0878577	2.61974	0.0063	0.0135	0.7721	0.0002026	3.83436	0.0083	85.67	0
rs71447234	2	15838924	T	C	1.171e-05	4.7344	0.3548	2.36185	9.49023	0.0729	0.0186	0.9209	NONE	0.7236	1.1799	0.4677	0.471771	2.95093	0.019	0.0208	0.9132	0.0002112	2.85	0.0179	82.15	0
rs76337008	9	81355856	A	G	6.237e-05	2.9174	0.2674	1.72735	4.92733	0.133	0.0532	0.9508	rs77959057	0.2802	1.3804	0.2985	0.768983	2.47795	0.046	0.0432	0.9963	0.000213	2.0908	0.0619	71.32	0
rs72921036	6	52289956	C	T	8.338e-06	5.95238	0.4003	2.71612	13.0447	0.0547	0.0109	0.8334	NONE	0.8668	0.898069	0.641	0.25567	3.15457	0.0118	0.0135	0.8046	0.0002235	3.5014	0.0123	84.03	0
rs4963765	12	24641753	G	A	7.009e-05	2.07168	0.1832	1.4467	2.96665	0.3501	0.206	1.0118	NONE	0.1542	1.25455	0.1592	0.918276	1.71396	0.2126	0.1801	0.9664	0.0002305	1.55666	0.0388	76.59	0
rs6135490	20	15721572	G	C	5.982e-07	3.39213	0.2447	2.09981	5.47981	0.1714	0.0611	0.9431	rs10485540,rs78887666,rs74693239,rs12106137,rs115583308,rs117918837,rs2423983,rs150527014,rs117846828,rs16996441,rs12480602,rs76692338,rs11696971,rs2235761	0.7832	1.06746	0.2374	0.670308	1.69993	0.0881	0.0713	0.9853	0.0002396	1.86986	0.0007	91.3	0
rs147411353	3	147420521	A	G	1.178e-05	5.7578	0.3995	2.63145	12.5985	0.0573	0.0118	0.923	chr3_147416218_D,rs144713741,rs78401941,rs116150489,rs9816333	0.8791	1.0899	0.566	0.359416	3.30503	0.0177	0.0111	0.8586	0.0002448	3.3104	0.0163	82.68	0
rs140530761	15	93951180	A	G	4.768e-06	3.9648	0.3011	2.19745	7.15357	0.0999	0.0278	0.9845	rs139194653,chr15_93953960_D,rs75704464,rs116484071,rs114555522,rs115670367,rs113386677,rs115563663,chr15_93959130_D,rs77706360,rs80344521,rs145418287	0.7403	1.1204	0.3429	0.572125	2.1941	0.0342	0.03	1.0172	0.0002559	2.287	0.0056	86.96	1
rs145630351	4	8492138	C	G	1.703e-05	3.9346	0.3185	2.1076	7.34536	0.0866	0.0242	0.9583	rs114795447	0.7939	1.1236	0.4462	0.468596	2.69417	0.0227	0.0213	0.8945	0.00026	2.5774	0.0222	80.87	0
chr7_18719146_D	7	18719146	D	I9	7.008e-06	4.6878	0.3438	2.38957	9.19639	0.0738	0.0173	0.9365	rs113676055	0.5	0.6473	0.6447	0.182947	2.29026	0.0097	0.0153	0.9056	0.0002645	3.024	0.0067	86.38	0
rs117765204	11	109285560	T	C	7.181e-06	6.7389	0.4251	2.92912	15.5039	0.0532	0.0101	0.8935	rs140171426,rs140551822,rs76827320	0.1134	0.17	1.1194	0.0189494	1.52511	0.0032	0.0102	0.8854	0.0002793	4.238	0.0021	89.41	0
rs186854657	13	45702348	C	G	1.918e-05	3.4266	0.2881	1.94817	6.02697	0.1197	0.0443	0.8294	NONE	0.6822	1.1647	0.3723	0.561443	2.41614	0.0374	0.0398	0.7926	0.0002819	2.2874	0.0219	80.97	0
rs141651868	22	47812276	T	C	3.974e-05	5.4595	0.4131	2.42949	12.2685	0.0553	0.0129	0.8325	NONE	0.5686	1.3566	0.5349	0.475484	3.87051	0.0177	0.015	0.7722	0.0003177	3.2451	0.0394	76.44	0
rs147275274	6	152545600	A	G	1.387e-05	4.4691	0.3445	2.27497	8.77939	0.0837	0.0236	0.8867	rs138449831,rs141408248,rs150052615	0.6626	1.1905	0.3997	0.543873	2.60592	0.029	0.0244	0.942	0.0003479	2.543	0.0122	84.09	0
rs72649316	8	63078220	G	A	8.453e-05	5.74053	0.4445	2.40207	13.7189	0.0473	0.0104	0.8872	NONE	0.6061	1.42045	0.6807	0.374114	5.39325	0.0096	0.0078	0.8958	0.0003519	3.78072	0.0858	66.11	0
rs117833790	10	28181431	A	G	6.8e-05	3.341	0.3028	1.84556	6.04818	0.1123	0.0438	0.8108	NONE	0.227	1.3894	0.2722	0.814941	2.3688	0.0736	0.0529	0.8054	0.0003684	2.0565	0.0312	78.47	0
rs146347758	5	126827233	C	G	7.775e-05	5.6726	0.4393	2.39796	13.4191	0.047	0.01	0.8725	rs141851313	0.8202	1.195	0.7839	0.257098	5.5544	0.0077	0.0071	0.7946	0.0003741	3.9095	0.0831	66.71	0
rs17828345	2	154194219	T	C	6.398e-05	4.974	0.4013	2.26523	10.9219	0.0613	0.0168	0.812	NONE	0.488	1.4172	0.5028	0.52898	3.79685	0.0193	0.0161	0.8151	0.0003751	3.0516	0.051	73.75	0
rs145902429	7	31771778	T	C	7.648e-06	4.5648	0.3393	2.34749	8.87646	0.0813	0.0228	0.825	NONE	0.8848	0.9344	0.4685	0.373025	2.3406	0.0248	0.0218	0.7941	0.000401	2.6449	0.0061	86.7	0
rs117954309	17	78198736	T	C	8.152e-05	4.8667	0.4016	2.21506	10.6926	0.0548	0.0132	0.8694	NONE	0.3455	1.5045	0.433	0.643895	3.51536	0.0294	0.0186	0.8324	0.0004148	2.8279	0.0468	74.69	0
rs73181572	13	45617497	A	G	3.894e-07	5.0199	0.318	2.69158	9.36229	0.0881	0.0191	0.9635	rs73179665,rs41288341,rs17066364,rs187820044,rs17066368,rs113185147,rs73179682,rs56660297,rs11620113,rs17066376,rs7982305,chr13_45560398_D,rs116416873,rs11619825,rs73181509,rs3783149,rs73181511,rs73181513,rs59658823,chr13_45585203_D,rs55669614,rs56154989,rs11620104,rs11147961,chr13_45591065_D,rs74071424,chr13_45593213_D,chr13_45593788_D,rs73181522,chr13_45594940_D,rs59166444,rs11618756,rs7995392,…	0.1272	0.4543	0.5173	0.164819	1.25221	0.0156	0.026	0.9082	0.0004259	2.5975	0.0001	93.61	0
chr19_7101016_D	19	7101016	D	I2	3.098e-05	4.03714	0.3349	2.09412	7.78299	0.0834	0.0246	0.8952	NONE	0.7575	1.14416	0.4361	0.486713	2.6897	0.0248	0.0233	0.8365	0.0004776	2.52908	0.0218	80.98	0
rs1493549	11	129205637	A	G	1.888e-05	4.8045	0.3669	2.34065	9.86188	0.0669	0.0159	0.9178	rs117437080,rs118162250	0.3177	0.4422	0.8167	0.0892133	2.19183	0.0062	0.0148	0.9415	0.0004781	3.2186	0.0077	85.91	0
rs116014316	1	218513479	G	C	3.575e-05	4.98753	0.3888	2.32773	10.6866	0.0589	0.0137	0.9092	NONE	0.5208	1.31475	0.4261	0.570348	3.03073	0.0267	0.0169	0.9275	0.0004903	2.72183	0.0208	81.28	0
rs11769610	7	26628849	G	A	7.457e-05	2.84576	0.264	1.6962	4.77441	0.1334	0.0521	0.9581	NONE	0.328	1.29199	0.2619	0.773259	2.1587	0.0658	0.0594	0.9414	0.0004932	1.91131	0.0337	77.82	0
rs16869534	8	103556877	C	G	4.416e-05	2.9984	0.2688	1.77044	5.07805	0.1287	0.0476	0.9768	NONE	0.4239	1.2456	0.2746	0.727167	2.13365	0.0591	0.0472	1.0122	0.0005038	1.9508	0.0222	80.87	0
chr22_45174976_I	22	45174976	D	I4	3.843e-06	2.5548	0.203	1.71617	3.80324	0.2902	0.1502	0.8856	rs4373,rs132484,chr22_45174832_I,rs35878379,chr22_45174978_I,rs132486,rs132488,rs132490,rs5765005,rs5765006,rs5765007,rs5765983,rs4594555,rs4494860,rs2349846,rs4359750,rs5765989,rs5765990,rs5765991,rs5765992,rs1557558,rs4499536,rs8137416,rs8142663,rs8142664,rs8141491,rs8135198,rs6006880,rs6006881,rs6007293,rs5766006,rs739175	0.678	1.0826	0.1911	0.74439	1.57447	0.151	0.1447	0.8578	0.0005214	1.6206	0.0021	89.46	0
rs150948549	11	43553684	G	C	6.195e-05	4.54545	0.3781	2.16637	9.53724	0.0639	0.0168	0.8947	NONE	0.9379	0.949217	0.6688	0.255901	3.52095	0.0095	0.013	0.8911	0.0005654	3.11042	0.0415	75.94	0
rs61937879	12	96389322	A	G	4.573e-06	4.3315	0.3198	2.3143	8.10695	0.0906	0.0249	0.8745	NONE	0.2754	0.5417	0.5621	0.180007	1.63015	0.0146	0.0232	0.8297	0.0005714	2.6053	0.0013	90.32	0
rs181555004	4	21665650	G	C	3.596e-05	6.42674	0.4503	2.65881	15.5344	0.0478	0.01	0.8482	NONE	0.2057	0.212648	1.2233	0.0193361	2.3386	0.0039	0.0101	0.8078	0.0005815	4.27899	0.0089	85.37	0
rs114723681	3	62684000	T	C	7.768e-05	4.1619	0.3609	2.05157	8.44298	0.0669	0.018	0.975	NONE	0.4749	1.3398	0.4095	0.600436	2.9896	0.0248	0.0199	1.0396	0.0005892	2.5357	0.0378	76.81	0
rs55900018	1	233012675	A	G	1.142e-06	3.0251	0.2275	1.93681	4.72489	0.1773	0.0647	1.0177	rs72756287,rs111452356,rs2795433,rs2795406,rs2795401,rs72756290,rs111682963,rs2753393,rs2753394,chr1_233006753_I,rs72756293,rs72756294,rs2753395,rs765556,rs2753389,rs2795407,rs9424595,rs55770257,rs56409532,rs56299196,rs9424596,rs2357340,rs72757855,rs9424487,rs9424602,rs66847131,chr1_233021036_I,rs56169225,rs6684866	0.4505	0.7961	0.3023	0.440195	1.43976	0.0436	0.0563	0.9747	0.0005943	1.8668	0.0004	91.97	0
rs17860078	7	44840517	T	C	4.331e-05	4.542	0.3701	2.19893	9.38172	0.0666	0.018	0.8205	NONE	0.7856	1.1431	0.4915	0.436225	2.99542	0.0211	0.0187	0.7611	0.0006031	2.7571	0.0249	80.11	0
rs115398016	5	114839728	C	T	4.235e-05	3.29381	0.2911	1.8617	5.82757	0.1057	0.0357	0.982	NONE	0.6905	1.153	0.3575	0.572164	2.32349	0.0309	0.0325	0.9964	0.0006106	2.16732	0.0228	80.71	0
rs75999478	18	1960147	T	C	6.391e-05	2.5892	0.238	1.62396	4.12815	0.1697	0.0748	0.9794	NONE	0.3767	1.2278	0.2322	0.778888	1.93544	0.0887	0.073	0.9573	0.000617	1.7666	0.0248	80.14	0
rs73176208	3	179600192	C	G	4.658e-05	5.2412	0.4068	2.36132	11.6334	0.0566	0.0138	0.8759	rs73178095,rs189103916,rs55786815,rs73182073,rs145071427	0.8042	1.1458	0.5491	0.390576	3.36134	0.0145	0.0094	0.9381	0.0006272	3.058	0.0261	79.8	0
rs182914642	20	17665328	G	C	4.316e-05	4.65116	0.3758	2.22676	9.71514	0.0623	0.0157	0.8838	NONE	0.9337	0.951837	0.5932	0.297592	3.04442	0.0129	0.0144	0.8642	0.0006479	2.95247	0.0239	80.41	0
rs11243444	9	134473254	C	T	4.721e-05	3.59324	0.3144	1.94028	6.65441	0.0914	0.0279	0.9863	NONE	0.4838	1.25471	0.324	0.664886	2.36775	0.0437	0.0319	0.9706	0.0006561	2.15703	0.0198	81.59	0
rs77600306	3	116770985	G	A	8.233e-06	6.53168	0.4208	2.86307	14.9011	0.0535	0.0108	0.863	NONE	0.6029	0.722752	0.624	0.212731	2.45555	0.0108	0.0148	0.9279	0.0006577	3.28192	0.0034	88.31	0
rs117470433	16	4884392	T	C	7.057e-05	3.7672	0.3337	1.9587	7.24552	0.0812	0.0247	0.9244	rs35103368	0.5506	1.2611	0.3887	0.588683	2.70158	0.0299	0.0279	0.8875	0.0006629	2.3679	0.0327	78.09	0
rs465075	19	54514569	C	G	4.297e-05	2.5133	0.2253	1.61609	3.90862	0.2072	0.1028	0.8641	NONE	0.4318	1.1801	0.2107	0.78085	1.78349	0.1338	0.1026	0.806	0.000757	1.6792	0.0143	83.35	0
rs6774248	3	130148341	G	T	4.195e-06	4.44247	0.3241	2.35367	8.38502	0.0833	0.02	1.0001	rs16827675,rs6785181,rs9289373,rs819079,rs12485492	0.5131	0.74366	0.4529	0.306096	1.80672	0.0217	0.0232	0.9907	0.0007762	2.42483	0.0013	90.29	0
chr15_93932133_D	15	93932133	D	I2	5.207e-05	2.50063	0.2265	1.60416	3.89807	0.1927	0.089	0.9719	NONE	0.4248	1.18371	0.2114	0.782166	1.7914	0.0931	0.0909	1.0173	0.000825	1.67673	0.0158	82.84	0
rs77315633	5	116665020	C	G	4.422e-05	5.5646	0.4203	2.44156	12.6824	0.0531	0.0125	0.8684	chr5_116656100_I	0.2167	0.2711	1.0568	0.0341636	2.15127	0.0043	0.011	0.879	0.000843	3.6831	0.0079	85.83	0
rs62059123	16	59675653	C	T	1.554e-06	3.54484	0.2634	2.11537	5.94029	0.1386	0.0453	0.9632	rs28635956,rs7193500,chr16_59675129_D,rs62059124,rs62059125,rs13334551,chr16_59680405_D,rs2133779,rs62059126,rs8062351,rs62059127,chr16_59690462_D,rs62059128	0.2059	0.600276	0.4035	0.272198	1.32378	0.0259	0.0407	1.0412	0.0008631	2.08507	0.0002	92.64	0
rs148603006	3	84314251	C	T	3.909e-05	5.47345	0.4133	2.43474	12.3047	0.0532	0.0113	0.9533	rs73125330	0.9707	1.02062	0.5547	0.344106	3.02714	0.0128	0.0158	0.965	0.0008997	3.00571	0.0152	83.04	0
rs145463814	19	2159809	G	C	9.486e-06	4.67946	0.3485	2.36345	9.26498	0.0764	0.0198	0.8904	rs186591585,rs72985432,rs72985453	0.5222	0.719891	0.5136	0.263076	1.96993	0.0169	0.0216	0.8453	0.0009502	2.59336	0.0026	89.01	0
rs114990724	6	55818607	A	G	9.93e-06	3.9683	0.3119	2.15333	7.31306	0.0964	0.0293	0.8839	rs9296805,rs10948958,rs12374653,rs12201917,rs9475443,rs9475444,rs12202825,rs6931132,rs12201469,chr6_55758830_D,rs12207141,rs80275927,chr6_55762286_D,rs2894828,rs1156708,rs12200716,rs7770267,rs12216252,rs80334421,rs183078105,rs6902446,rs10456719,rs7751644,rs12200110,rs9296811,rs115564938,rs77561794,rs80109831,rs767365,rs77534090,rs12211939,rs115223712	0.9279	1.0309	0.3364	0.533172	1.99327	0.0417	0.035	0.884	0.0009596	2.1281	0.0033	88.42	0
rs147886693	5	66522332	C	A	9.242e-05	3.69413	0.3343	1.91845	7.11334	0.0822	0.0255	0.9594	NONE	0.4923	1.27033	0.3485	0.641602	2.51515	0.0335	0.0294	1.0054	0.0009801	2.21484	0.0271	79.53	0
rs79220250	10	13197040	C	G	9.716e-05	2.0675	0.1864	1.43476	2.97929	0.4255	0.2773	0.9028	NONE	0.2445	1.1793	0.1418	0.893144	1.55714	0.3125	0.2675	0.9558	0.00102	1.4488	0.0165	82.6	0
rs13067357	3	132688562	T	C	1.612e-05	3.5024	0.2906	1.98154	6.19055	0.1132	0.0389	0.9026	NONE	0.8306	0.9229	0.375	0.442536	1.92469	0.0316	0.0362	0.8946	0.001044	2.1235	0.0049	87.35	0
rs75288552	9	115358745	T	C	4.954e-05	4.5492	0.3733	2.18865	9.45572	0.0668	0.0181	0.898	rs17739331	0.8874	1.0689	0.4705	0.425049	2.68803	0.0185	0.0225	0.8905	0.001086	2.5998	0.0159	82.8	0
chr12_1305044_I	12	1305044	I2	D	2.375e-05	2.3378	0.2009	1.57688	3.46591	0.338	0.1969	0.859	chr12_1304972_D,chr12_1304973_D,rs112915513,rs73025628,chr12_1333486_D,chr12_1334282_D,chr12_1354441_D	0.4342	1.1345	0.1613	0.826996	1.55634	0.2344	0.2169	0.8505	0.001128	1.5062	0.005	87.3	0
rs11076911	16	5375642	A	G	2.901e-05	2.4307	0.2124	1.603	3.68578	0.2197	0.1045	1.0118	rs35305524,rs11076910,rs868996	0.5898	1.1131	0.1988	0.753897	1.64345	0.1118	0.0986	1.0176	0.00115	1.603	0.0073	86.13	0
rs116912666	7	135206180	C	T	1.634e-05	3.78644	0.3089	2.06676	6.93701	0.095	0.0289	0.927	NONE	0.7962	0.90212	0.3986	0.413018	1.97042	0.0293	0.0276	0.8951	0.00116	2.21043	0.0044	87.64	0
rs6757408	2	220130653	A	G	7.392e-05	4.619	0.3861	2.16717	9.84471	0.0644	0.0176	0.8184	NONE	0.6947	1.1897	0.4426	0.499676	2.83261	0.0295	0.0176	0.84	0.001177	2.5702	0.0209	81.25	0
rs7895240	10	19569713	A	G	7.289e-06	3.2247	0.2611	1.93302	5.3795	0.1406	0.052	0.9066	rs4278424,rs113525394,rs59969869,rs78820811,rs12356390,rs16918449,rs4359106	0.8624	1.0442	0.2496	0.640206	1.70313	0.0783	0.0625	0.9715	0.001264	1.789	0.0018	89.74	0
chr8_84682270_I	8	84682270	I2	D	6.506e-05	5.2902	0.4171	2.33577	11.9816	0.0531	0.0121	0.9083	NONE	0.9051	0.9303	0.6058	0.283763	3.04993	0.0117	0.0153	0.8851	0.001273	3.0249	0.0181	82.09	0
rs186208663	10	103771092	A	G	5.29e-05	5.3817	0.4163	2.37989	12.1697	0.0551	0.0133	0.8502	NONE	0.9991	1.0006	0.542	0.34586	2.89481	0.0178	0.0143	0.8306	0.001342	2.8828	0.0138	83.5	0
rs148473220	10	27242377	C	T	4.799e-05	3.80518	0.3287	1.99793	7.24719	0.0818	0.0239	0.9638	rs79127945	0.9185	0.955749	0.4429	0.40118	2.27692	0.0218	0.0245	0.9312	0.001356	2.32937	0.0122	84.06	0
rs144240377	12	61455474	T	C	3.433e-05	3.6528	0.3127	1.97902	6.7422	0.0998	0.0321	0.9284	rs17124370,rs80213303,rs73386445,rs12425424,rs4758770,chr12_61364583_D,rs145823803,rs140074405,rs899696,rs12422244,rs17124410,rs146620924	0.9719	1.0132	0.3718	0.488892	2.0998	0.0301	0.0358	0.989	0.001406	2.1473	0.0083	85.65	0
rs11724850	4	8722340	T	C	2.674e-05	2.2833	0.1966	1.55315	3.3567	0.2803	0.1456	1.0038	rs13112396,rs13112422,rs13143537,rs57522100	0.5381	1.1079	0.1664	0.799573	1.53512	0.1739	0.1572	1.0031	0.001457	1.4982	0.005	87.31	0
rs17775555	7	14415835	A	G	7.646e-05	2.1167	0.1896	1.45972	3.06938	0.2955	0.1625	1.0225	NONE	0.4426	1.1359	0.166	0.820423	1.57269	0.1677	0.1731	1.0085	0.001459	1.4881	0.0135	83.61	0
rs34848699	17	78857278	A	G	4.701e-05	5.1237	0.4014	2.33295	11.2528	0.0522	0.0114	0.9066	NONE	0.4171	0.5514	0.7337	0.130897	2.32276	0.009	0.0124	0.841	0.001465	3.066	0.0077	85.92	0
rs78430956	14	92210640	C	A	6.187e-05	4.62321	0.3823	2.18536	9.78056	0.066	0.0179	0.8954	rs147477540,rs145924684,rs113086140,rs113899415,rs76494860,rs80070460,rs8004300,rs151241047	0.7875	1.12296	0.4302	0.483251	2.60951	0.0288	0.0186	0.8759	0.00151	2.47586	0.0139	83.46	0
rs2724961	8	4560227	T	C	9.486e-06	0.4188	0.1966	0.284877	0.615681	0.2821	0.4813	0.981	rs2725017,rs7816766,rs2617014,chr8_4550580_I,rs2617013,rs2724966,rs7844762,rs1564178,rs2617012,rs1478267,rs7828501,rs7003327	0.3757	0.8933	0.1274	0.695909	1.14668	0.4137	0.4582	0.9959	0.001628	0.714	0.0012	90.44	0
rs75062547	20	10569038	T	C	2.599e-05	3.9616	0.3273	2.08577	7.52444	0.086	0.0247	0.9517	rs74550125,rs76757360,rs78713582,rs79660870,chr20_10476008_D,rs111782250,chr20_10476473_D,rs77036741,chr20_10485586_D,rs8125554,rs6039994,rs111522996,rs77961409,rs6040003,rs6032894,chr20_10500705_I,rs6074153,rs6040006,rs6040008,rs111824126,rs79470653,rs75778377,rs77673532,rs755331,rs1106392,rs113494241,rs112940246,rs75097563,rs113357773,chr20_10522354_D,rs112590887,rs78421925,rs77868543,chr20_105…	0.4391	0.6684	0.5207	0.240884	1.85466	0.0145	0.0232	0.9774	0.001637	2.3933	0.0038	88.06	0
rs133538	22	48600367	C	G	1.507e-05	2.2103	0.1833	1.5432	3.16577	0.3754	0.2168	0.9797	rs133527,rs133528,rs133532,rs133533,rs133534,rs133535,rs133536	0.6177	1.0788	0.152	0.800859	1.4532	0.2217	0.2092	0.9975	0.001655	1.445	0.0026	88.98	0
chr3_111550292_I	3	111550292	I9	D	4.483e-05	3.9369	0.3358	2.03852	7.60314	0.0755	0.0206	0.9345	NONE	0.9089	0.9521	0.4293	0.410445	2.20856	0.0254	0.0226	0.9881	0.001667	2.2969	0.0092	85.26	0
rs80151145	1	17717066	C	T	4.172e-05	2.58532	0.2318	1.64135	4.07217	0.1945	0.0902	0.9377	NONE	0.5943	1.11794	0.2093	0.741754	1.68492	0.0994	0.0949	0.977	0.001681	1.6292	0.0073	86.12	0
chr18_3195555_I	18	3195555	I2	D	6.626e-05	4.8225	0.3944	2.22614	10.447	0.0579	0.0147	0.8156	NONE	0.8666	0.912	0.5488	0.311062	2.67389	0.0175	0.0166	0.7422	0.001682	2.7349	0.0137	83.53	0
rs11222946	11	131991532	A	C	9.453e-05	4.2117	0.3683	2.04623	8.66883	0.0672	0.0178	0.9444	rs11222945	0.9534	1.0286	0.4815	0.4003	2.64306	0.0195	0.0159	0.9888	0.00171	2.5031	0.0201	81.51	0
rs117574357	20	35855422	G	C	8.694e-05	3.73413	0.3357	1.93391	7.21013	0.0855	0.0285	0.8706	NONE	0.7215	1.13934	0.3661	0.555934	2.33499	0.0399	0.0326	0.8243	0.001727	2.17108	0.0169	82.49	0
rs56021061	11	1258061	T	C	4.431e-06	3.4489	0.2697	2.03286	5.85132	0.1412	0.0516	0.8979	rs3793970,rs5743911,rs5743902,rs56118874,rs56249299	0.8618	0.9538	0.2714	0.560321	1.62359	0.0649	0.0536	0.9998	0.001729	1.8211	0.0008	91.14	0
rs74951486	9	81914599	C	T	4.661e-05	3.05998	0.2747	1.78603	5.24261	0.1194	0.0453	0.9228	NONE	0.7398	1.09673	0.2779	0.636132	1.89084	0.0652	0.0493	0.8959	0.001753	1.84298	0.0086	85.5	0
rs56112986	1	245926497	A	C	4.763e-06	2.9908	0.2395	1.87034	4.78249	0.1904	0.0803	0.8997	rs12122171,rs56386902,rs56283314,rs55693730,rs55686757,rs56332801	0.9952	1.0013	0.2215	0.648664	1.54564	0.1014	0.0904	0.9329	0.00187	1.6582	0.0008	91.11	0
chr10_109464147_D	10	109464147	D	I5	9.396e-05	2.079	0.1874	1.43991	3.00174	0.3409	0.2015	0.9788	NONE	0.3842	1.13792	0.1485	0.850559	1.52235	0.2181	0.1908	1.0416	0.001887	1.43575	0.0117	84.26	0
rs150379969	9	2401945	G	T	8.199e-05	4.63607	0.3894	2.16115	9.94521	0.062	0.0173	0.8278	NONE	0.8621	1.08225	0.4547	0.443894	2.63862	0.0226	0.0236	0.8497	0.001903	2.50501	0.0151	83.07	0
rs143022690	3	60584598	T	C	5.779e-05	4.8122	0.3907	2.23755	10.3494	0.0603	0.0163	0.8036	NONE	0.6488	0.7644	0.5899	0.24054	2.42915	0.0136	0.0164	0.8229	0.001927	2.7461	0.0093	85.21	0
rs138818969	2	24412084	A	C	6.025e-05	4.2224	0.359	2.08916	8.53388	0.072	0.0205	0.909	NONE	0.9384	0.9656	0.4538	0.396748	2.35006	0.0228	0.0226	0.8764	0.001943	2.3928	0.0108	84.62	0
rs182555621	11	90864060	C	A	9.22e-05	4.13736	0.3632	2.0303	8.43112	0.0606	0.0147	1.0246	rs78030420,rs76409704	0.2684	0.415386	0.7938	0.0876507	1.96856	0.0062	0.0135	0.9593	0.001969	2.77932	0.0085	85.58	0
rs143986178	21	26067535	A	G	9.135e-05	4.3002	0.3728	2.07088	8.9294	0.0669	0.0198	0.8438	NONE	0.5286	0.6631	0.652	0.18475	2.37998	0.0125	0.0185	0.7549	0.002043	2.713	0.0128	83.86	0
rs11564724	11	2177429	A	G	4.856e-05	2.898	0.2619	1.73446	4.84208	0.1364	0.0535	0.9742	rs3842762	0.8033	1.069	0.268	0.632196	1.80761	0.0627	0.0582	0.9415	0.002072	1.7804	0.0078	85.88	0
rs1901140	15	96435300	G	A	6.945e-05	5.81734	0.4426	2.44329	13.8507	0.0502	0.0116	0.8117	NONE	0.7877	0.846668	0.6181	0.252102	2.84348	0.0137	0.0138	0.7815	0.002085	3.02663	0.0112	84.44	0
rs9827065	3	29288585	C	T	9.673e-05	2.61233	0.2463	1.61203	4.23334	0.1501	0.063	1.0059	NONE	0.5217	1.15168	0.2205	0.747544	1.77429	0.0882	0.0723	1.0076	0.002087	1.6581	0.0132	83.71	0
rs10501643	11	87452603	G	A	5.983e-05	5.54631	0.4268	2.40273	12.8028	0.0497	0.0105	0.8902	NONE	0.6329	0.739919	0.6305	0.215026	2.54611	0.0106	0.013	0.9373	0.002242	2.94551	0.0082	85.71	0
rs77332352	14	87325282	A	G	9.133e-05	3.361	0.3098	1.83131	6.16844	0.1042	0.0407	0.8018	NONE	0.7863	1.0946	0.3334	0.569455	2.10403	0.0449	0.0471	0.8078	0.002281	1.9985	0.0137	83.54	0
chr8_128336927_I	8	128336927	I2	D	2.712e-05	4.1635	0.3399	2.1386	8.10564	0.075	0.0197	0.9358	NONE	0.4738	0.7041	0.4898	0.269593	1.83891	0.0203	0.0229	0.8753	0.002372	2.3366	0.0029	88.75	0
rs17331697	12	97868906	C	T	3.562e-06	2.62674	0.2083	1.74626	3.95117	0.2437	0.1122	0.9872	rs75287565,rs77699700,rs77584748,rs76729185,rs1592519,rs113036477,chr12_97848985_D,rs79896666,rs76369685,rs78551082,rs74628648,rs79333258,rs1592499,rs78556151,rs79621919,rs721156,rs77530740,rs17390909	0.543	0.868734	0.2314	0.55197	1.36728	0.0809	0.0942	0.9728	0.002374	1.60077	0.0004	92.08	0
chr14_90304869_D	14	90304869	D	I3	5.925e-05	4.8734	0.3944	2.24963	10.5573	0.0574	0.0129	0.9354	rs1111758,rs17126394,rs73318835,rs11627831	0.2784	0.4481	0.7407	0.104925	1.91369	0.0094	0.0135	0.9412	0.002404	2.8766	0.0045	87.64	0
rs10115267	9	104722142	C	T	6.782e-05	2.59875	0.2398	1.62421	4.15802	0.1857	0.0886	0.861	NONE	0.5797	1.12221	0.2081	0.746337	1.68738	0.1144	0.1052	0.8995	0.002456	1.60979	0.0082	85.7	0
chr12_89652379_I	12	89652379	I2	D	3.566e-05	3.869	0.3273	2.03702	7.34856	0.0872	0.0273	0.8608	NONE	0.5743	0.7745	0.4549	0.317543	1.88904	0.0262	0.0247	0.8155	0.002466	2.2352	0.0041	87.86	0
rs11723001	4	102870487	A	G	8.621e-05	3.0297	0.2823	1.74221	5.26864	0.1134	0.0409	0.986	rs28584736,rs79225975,rs75245666,rs727085,rs115154908,rs74416160,rs10000979	0.9463	1.0223	0.328	0.537501	1.94436	0.0396	0.0409	0.9849	0.002528	1.9082	0.0121	84.13	0
rs76480495	1	232957954	A	T	7.637e-05	3.9749	0.3489	2.00603	7.87618	0.0789	0.0257	0.8174	NONE	0.6226	0.7742	0.5198	0.279506	2.14445	0.0181	0.0272	0.7765	0.002615	2.3914	0.009	85.36	0
rs1752190	1	230691853	G	A	5.143e-05	3.10752	0.2801	1.79468	5.38071	0.1225	0.048	0.8765	NONE	0.852	1.05407	0.282	0.606496	1.83195	0.0582	0.0563	0.8998	0.002668	1.81653	0.0065	86.48	0
rs111418267	6	6810109	G	A	3.78e-05	2.80348	0.2502	1.71681	4.57795	0.1622	0.0704	0.9007	rs78771992	0.9079	1.02955	0.2516	0.628753	1.68583	0.0772	0.0745	0.8623	0.002672	1.70358	0.0048	87.45	0
rs143632781	16	3787514	A	G	3.701e-05	3.7106	0.3178	1.99034	6.91769	0.0914	0.0286	0.9432	rs145410566	0.3009	0.5797	0.527	0.206354	1.62853	0.0128	0.0271	1.0195	0.00271	2.2617	0.0026	89.01	0
rs8004349	14	69679675	A	G	4.88e-05	3.0202	0.2722	1.77147	5.14917	0.1253	0.0473	0.9566	NONE	0.8935	1.038	0.2787	0.601123	1.79239	0.0538	0.0485	0.9777	0.002713	1.793	0.0061	86.7	0
rs77797882	20	44657196	G	A	5.343e-06	5.34474	0.3683	2.59671	11.0009	0.0669	0.0148	0.8847	NONE	0.2641	0.574416	0.4964	0.217111	1.51974	0.0192	0.022	0.8443	0.002796	2.42131	0.0003	92.32	0
rs138958475	9	5725235	T	G	1.1e-05	3.5409	0.2876	2.01513	6.22191	0.1171	0.043	0.8273	rs118007455	0.2497	0.6164	0.4203	0.270456	1.40485	0.0283	0.0508	0.7997	0.002901	2.0276	0.0006	91.51	0
rs73868703	3	142993042	C	T	8.611e-05	3.6049	0.3266	1.90058	6.83756	0.0854	0.0266	0.951	rs73868707,rs56017204	0.7498	0.867754	0.4448	0.36289	2.075	0.0231	0.0244	0.9052	0.002921	2.18914	0.0099	84.99	0
rs34193799	2	221685111	A	G	7.817e-05	3.6374	0.3269	1.91659	6.90326	0.0962	0.0341	0.8592	NONE	0.8447	0.9225	0.4117	0.411643	2.06734	0.028	0.029	0.8733	0.002962	2.1399	0.0091	85.32	0
rs3737347	11	105923564	T	C	4.411e-05	2.1946	0.1924	1.50515	3.19985	0.303	0.1657	0.9953	rs10895892,rs11226894,rs7952626,rs10895893,rs2236663,rs11226896,rs11226898,rs1939821,rs11226902,rs2898233,rs10895895,rs1939818,rs1939817,rs1939816,rs10895896,chr11_105909546_D,rs11226905,rs10791778,rs1939790,rs1939792,rs1939793,chr11_105912357_D,rs11226906,rs10791779,rs10895898	0.704	1.0658	0.1676	0.767382	1.48027	0.1739	0.1601	1.0027	0.002978	1.4555	0.0046	87.52	0
rs140211016	20	50566732	T	C	1.499e-05	3.1043	0.2617	1.85866	5.18474	0.1461	0.059	0.8618	NONE	0.6404	0.8682	0.3025	0.479873	1.57077	0.0518	0.061	0.8336	0.002999	1.7993	0.0014	90.14	0
rs1799465	12	16285718	C	T	1.638e-06	2.68673	0.2062	1.79351	4.0248	0.2576	0.1182	0.9808	rs1799463,rs1671492	0.5347	0.879198	0.2073	0.585638	1.31991	0.1056	0.1221	0.9681	0.003074	1.54154	0.0001	93.15	0
rs79936555	4	184989521	T	C	1.792e-05	5.0467	0.3774	2.40856	10.5744	0.0697	0.0181	0.8387	NONE	0.1122	0.3444	0.671	0.0924478	1.28301	0.0113	0.0241	0.8307	0.00308	2.6473	0.0005	91.78	0
rs140928328	2	62665083	G	C	6.38e-05	5.16529	0.4106	2.30986	11.5506	0.0568	0.0138	0.8475	NONE	0.556	0.705517	0.5924	0.220926	2.25304	0.0133	0.0201	0.8248	0.003165	2.70709	0.0057	86.89	0
rs7220262	17	16369080	G	C	9.194e-06	2.42307	0.1995	1.63888	3.58248	0.2772	0.1386	0.9776	rs34230763,rs35612940,rs61745139,rs55641029,rs150180796,rs12951804	0.8619	0.967212	0.1916	0.664398	1.40804	0.1246	0.1461	0.9447	0.003204	1.50286	0.0009	90.93	0
rs11601815	11	20020564	T	C	3.493e-06	2.7375	0.2171	1.78877	4.18941	0.2197	0.0937	0.9943	rs11025353,rs11602997,rs16937343,rs10833219,rs11603592,rs73434177,rs16937344,rs73434181,rs11604179,rs11604212,rs79690581,rs76735151,rs16937347,chr11_20026798_D,rs146193880,rs78913308,rs78249104,rs74841319,rs112832067,rs76399107,rs11604681,rs77993017,rs74809393,chr11_20031819_D,rs11605275,rs16937352,rs11605704,rs78687006,rs78091560	0.5434	0.8701	0.2289	0.555553	1.36274	0.0807	0.0953	0.9498	0.003206	1.5908	0.0003	92.42	0
rs138328824	2	217908659	A	C	8.224e-05	4.3944	0.3759	2.10343	9.18062	0.0606	0.0137	1.0084	rs16856821,rs62174838,rs17777767,rs76338083,rs62174840,rs17777938,rs62176272,rs62176279	0.6699	0.8027	0.5155	0.292247	2.20473	0.0155	0.0147	0.9809	0.003381	2.4355	0.0077	85.92	0
rs138940193	2	43132345	A	G	2.977e-05	4.4887	0.3596	2.21831	9.08277	0.068	0.0159	0.965	rs145084966	0.5637	0.7672	0.4589	0.312094	1.88596	0.0214	0.0201	0.92	0.003384	2.2921	0.0024	89.11	0
rs62104791	19	9433212	T	G	5.292e-05	5.0192	0.3991	2.29569	10.9738	0.0569	0.0137	0.8639	rs62103640,rs61732676,rs62104788,rs62104840,rs62104848,rs62105678	0.2868	0.4908	0.6682	0.132471	1.81839	0.0103	0.0198	0.8775	0.003453	2.7236	0.0028	88.79	0
rs12139913	1	234603044	T	C	8.898e-05	3.4378	0.3151	1.8538	6.37528	0.0909	0.0291	0.9854	NONE	0.5411	0.7493	0.4722	0.296969	1.8906	0.0185	0.0232	0.9285	0.003495	2.15	0.0073	86.11	0
rs1463396	12	59024696	A	G	1.717e-05	3.4733	0.2896	1.96893	6.1271	0.1057	0.0331	0.9965	rs79622186,rs10161400,chr12_59016979_I,rs12317887,rs13377742,chr12_59024712_I,chr12_59024713_I,rs12303676,rs12319838	0.4348	0.7474	0.3728	0.359931	1.55198	0.0327	0.0394	0.9605	0.003543	1.9483	0.0011	90.56	0
rs117337644	8	137913857	G	C	1.99e-05	3.27976	0.2784	1.90048	5.66007	0.1282	0.0482	0.8908	rs140675300,rs117025434,rs117272358,rs150612378	0.6186	0.850991	0.3242	0.450776	1.60653	0.0428	0.0529	0.8613	0.003585	1.8498	0.0016	89.97	0
rs78733339	5	119688684	G	T	8.559e-05	2.51067	0.2344	1.58586	3.9748	0.1826	0.0857	0.9309	NONE	0.8941	1.03252	0.2403	0.644693	1.65367	0.0776	0.0851	0.9658	0.003681	1.62787	0.0081	85.73	0
rs72763809	9	116312338	T	C	4.263e-05	2.7933	0.251	1.7079	4.56849	0.1796	0.0861	0.8019	NONE	0.8669	1.0396	0.2316	0.660274	1.63685	0.108	0.0971	0.7573	0.003749	1.6378	0.0038	88.06	0
rs73150434	12	83407229	C	A	8.663e-05	4.69484	0.3939	2.16933	10.1605	0.0595	0.0162	0.8376	NONE	0.31	0.500375	0.6821	0.131426	1.90507	0.0103	0.0172	0.7847	0.003825	2.68168	0.0045	87.62	0
rs62144964	2	31652761	A	G	6.344e-05	2.3137	0.2097	1.53393	3.48985	0.2424	0.124	0.9755	rs72790669,rs62144961,rs11892663,rs72794629	0.7575	1.0585	0.1841	0.737873	1.51845	0.1304	0.1275	1.0085	0.004089	1.4877	0.0051	87.27	0
chr22_42831819_D	22	42831819	D	I3	1.198e-05	2.5192	0.211	1.66593	3.80951	0.2436	0.1189	0.9482	rs9611796,rs13054544,rs9607904	0.8192	0.9554	0.1998	0.645821	1.41338	0.1143	0.1242	0.9626	0.004441	1.511	0.0008	91.02	0
rs77583258	7	19763783	C	T	5.319e-05	3.19183	0.2872	1.8179	5.60414	0.1106	0.0381	0.9813	rs138764878	0.7229	0.887626	0.3361	0.459342	1.71524	0.0354	0.0418	0.9586	0.004486	1.85977	0.0038	88.07	0
rs112830598	4	157566210	A	G	6.676e-05	3.5026	0.3144	1.89133	6.48654	0.089	0.0275	0.9736	NONE	0.759	0.8927	0.37	0.43227	1.84355	0.0302	0.0306	0.9412	0.004517	1.9745	0.0049	87.38	0
rs66520222	4	130147671	A	T	5.53e-05	2.9379	0.2673	1.73983	4.96098	0.1424	0.0593	0.886	NONE	0.7824	0.9205	0.2997	0.511581	1.65628	0.0553	0.0597	0.8287	0.004729	1.7569	0.0039	88.03	0
rs11574424	11	68125376	T	C	1.621e-05	3.8928	0.3152	2.09874	7.22047	0.099	0.032	0.8717	rs138559989,rs149321581,rs143717830	0.1901	0.5465	0.4612	0.221314	1.3495	0.0191	0.033	0.9138	0.004791	2.0835	0.0004	91.9	0
rs72780910	5	92034663	T	C	3.796e-06	2.9324	0.2327	1.85842	4.62702	0.1883	0.0767	0.9327	rs17082472,rs72779099,rs76073350,rs79670471,rs62368481,rs17082483,chr5_92034661_I	0.4139	0.8178	0.2462	0.504751	1.325	0.0745	0.0818	0.9391	0.00513	1.6053	0.0002	92.96	0
rs75812943	5	67139327	A	T	4.386e-05	3.0792	0.2752	1.79549	5.28072	0.1293	0.0509	0.8854	NONE	0.6226	0.8536	0.3216	0.454468	1.60327	0.0487	0.0538	0.8277	0.005352	1.7902	0.0024	89.12	0
chr1_194663850_D	1	194663850	D	I2	2.205e-05	3.54862	0.2985	1.97684	6.37012	0.1014	0.0312	0.9742	chr1_194574144_D,rs12036913,rs12023271,rs6681040,rs10494710,rs6690749,rs7547706,rs6684173,rs12029699,rs7554858,rs4393137,rs16837239,rs4356029,rs7545962,rs60259744,rs7514994,rs6700100,rs6428259,rs4445437,rs114226111,rs7527815,rs7549071,rs7555373,rs7520578,rs10494711,rs73070952,rs16837354,rs16837355,rs12027887,rs12026719,rs10921638,rs1929220,rs1929221,rs6691277	0.3992	0.730994	0.3717	0.35279	1.51465	0.0319	0.0369	0.9746	0.005428	1.91022	0.0009	90.9	0
rs10877823	12	40341752	A	G	2.231e-05	2.1674	0.1824	1.51592	3.09885	0.3795	0.2226	0.9922	rs2896826	0.8855	1.0214	0.1473	0.765264	1.36326	0.2108	0.2105	1.0487	0.005499	1.3746	0.0013	90.29	0
rs6858887	5	75566809	A	G	1.814e-05	2.2041	0.1844	1.53556	3.1637	0.5714	0.393	0.9206	rs139676597,rs114350352,rs145422628,rs2937722,rs10063681,rs2972826,rs7735982	0.7707	1.0403	0.1357	0.797349	1.35728	0.4107	0.3867	0.8863	0.005524	1.3543	0.001	90.7	0
rs143846251	3	61118252	A	T	6.538e-05	4.3256	0.3668	2.10775	8.87713	0.0682	0.0186	0.9151	NONE	0.2496	0.5091	0.5863	0.161337	1.60647	0.0132	0.0178	0.9508	0.005534	2.3695	0.002	89.55	0
rs10792502	11	80351886	A	G	2.734e-05	2.887	0.2528	1.75897	4.73843	0.1541	0.0659	0.8683	rs6591902,chr11_80382286_D	0.4015	0.766	0.3177	0.410958	1.42778	0.0498	0.067	0.8247	0.005793	1.726	0.0011	90.64	0
rs188147610	2	55748757	A	G	1.565e-05	2.7794	0.2367	1.7477	4.42012	0.1665	0.0675	0.9646	rs148151649,rs115591688,rs115358899,rs144874800,rs72803576,rs116423153,rs140120917,rs4643582,rs146353639,rs10496048,rs77675173,chr2_55829139_I,rs72803586,rs140280831,rs72803588,rs76778590,rs72803591,rs72803595,rs72805406,rs72805414,rs10496045,rs116643316	0.4874	0.8337	0.262	0.498874	1.39325	0.0627	0.0692	0.9743	0.006159	1.6179	0.0006	91.4	0
rs4703023	5	103384685	C	T	8.734e-05	3.59454	0.3261	1.89697	6.81122	0.0927	0.0326	0.848	NONE	0.68	0.852224	0.3877	0.3986	1.82209	0.0366	0.0332	0.8242	0.0062	1.97981	0.0045	87.61	0
rs138073046	5	14493504	A	G	6.732e-05	2.9811	0.2741	1.74204	5.10147	0.1309	0.0529	0.8805	NONE	0.8318	0.9411	0.2856	0.537685	1.64719	0.0548	0.0564	0.9104	0.006373	1.7151	0.0036	88.21	0
rs28491799	4	157642481	G	A	1.543e-05	3.83877	0.3112	2.0859	7.06466	0.0932	0.0276	0.9408	NONE	0.2397	0.618429	0.4087	0.277586	1.37779	0.0261	0.0348	0.9489	0.006398	1.96425	0.0004	92.08	0
rs79184223	12	57319552	A	G	9.055e-05	4.1922	0.3661	2.04556	8.59157	0.0669	0.0188	0.9028	NONE	0.1486	0.3852	0.6605	0.10555	1.40577	0.0099	0.0214	0.905	0.006453	2.3921	0.0016	89.99	0
rs73242159	4	18082818	G	T	6.214e-05	3.09023	0.2818	1.77876	5.36864	0.1224	0.0487	0.8573	rs148736505	0.371	0.706115	0.389	0.329421	1.51356	0.0307	0.0482	0.8287	0.006577	1.85908	0.0021	89.41	0
rs12860899	13	51817495	T	C	7.946e-05	2.3601	0.2176	1.54066	3.61539	0.197	0.0917	1.0205	NONE	0.9476	1.0132	0.1998	0.684892	1.49889	0.1142	0.0979	1.0166	0.006581	1.4917	0.0042	87.79	0
rs72944703	2	159539918	T	C	5.978e-05	2.3481	0.2127	1.54761	3.56263	0.2191	0.1058	1	NONE	0.8888	0.9712	0.2093	0.64439	1.46376	0.1036	0.1003	0.9681	0.006622	1.4994	0.0031	88.57	0
rs61757187	5	11166517	T	C	6.36e-05	3.9011	0.3404	2.00186	7.60224	0.0813	0.025	0.9211	NONE	0.4219	0.6952	0.4526	0.286318	1.68799	0.0197	0.0291	0.9255	0.006665	2.092	0.0023	89.22	0
rs79662730	6	132899100	C	A	5.829e-05	3.34001	0.3001	1.8548	6.01449	0.0985	0.0323	0.9985	rs7754860,rs6924499,rs118136969,rs6937423,rs6569809,rs6569811	0.6744	0.86881	0.3347	0.45084	1.67428	0.0373	0.0398	0.9567	0.006698	1.83284	0.0027	88.86	0
rs74636169	15	92726737	A	G	1.841e-05	4.0294	0.3254	2.12939	7.62476	0.0895	0.0264	0.9243	rs148473634,rs76939571	0.3948	0.7232	0.3809	0.342791	1.52576	0.0319	0.0332	0.9084	0.006858	1.9521	0.0006	91.49	0
rs117592812	11	68802556	T	G	3.62e-05	4.8691	0.3832	2.29754	10.3189	0.0674	0.019	0.8004	rs142504886,rs138232731	0.04027	0.2245	0.7285	0.0538399	0.936113	0.0074	0.0248	0.9714	0.006909	2.4995	0.0002	92.84	0
chr9_104050856_I	9	104050856	I2	D	8.331e-05	2.4626	0.229	1.57205	3.85765	0.1991	0.0977	0.9289	rs137935749,rs117121146,chr9_104084165_D,rs79349865,rs11792722,rs11792290,rs10819918,rs147686275,rs56021420,rs79141000,rs78340260,rs11791451,rs11789474	0.9913	0.9977	0.2145	0.65526	1.5191	0.1004	0.0953	0.9218	0.007307	1.5219	0.004	87.94	0
rs72946442	11	70368221	T	C	3.12e-05	3.4906	0.3002	1.93805	6.28688	0.1005	0.0326	0.9197	rs115704122	0.33	0.6885	0.3832	0.324876	1.45912	0.0291	0.0403	0.9146	0.007421	1.8827	0.0009	91.01	0
rs7733159	5	177626134	G	A	1.288e-05	2.27998	0.189	1.57417	3.30226	0.3106	0.1641	1.0118	NONE	0.7647	0.950932	0.1681	0.684006	1.32202	0.1615	0.1718	1.0078	0.007486	1.39919	0.0005	91.63	0
rs2016364	2	78969433	C	A	5.234e-05	2.51193	0.2277	1.60763	3.92491	0.1874	0.0858	0.9873	chr2_78709525_D,chr2_78968720_I	0.8537	0.960338	0.2193	0.624816	1.47603	0.0871	0.0903	1.0179	0.007515	1.52532	0.0024	89.19	0
rs77656991	3	131114509	T	C	5.446e-05	2.6726	0.2436	1.65797	4.30815	0.155	0.0648	0.9516	NONE	0.4797	0.8108	0.2966	0.45336	1.45006	0.0517	0.0671	0.8937	0.007591	1.653	0.0019	89.65	0
rs73765865	5	80008562	T	C	6.739e-05	2.3298	0.2122	1.53706	3.5314	0.2278	0.1149	0.9777	NONE	0.8328	0.9566	0.2102	0.633584	1.4443	0.0995	0.1116	0.9451	0.00793	1.4866	0.0029	88.74	0
rs16957043	15	42975053	A	G	4.725e-05	5.3904	0.414	2.39451	12.1346	0.0527	0.0104	0.9843	NONE	0.1491	0.3923	0.6486	0.110032	1.39868	0.0093	0.0168	0.9599	0.00796	2.5246	0.0007	91.38	0
rs10502335	18	5904333	C	A	1.801e-05	2.46245	0.2101	1.63127	3.71713	0.2411	0.1189	0.958	NONE	0.6611	0.915499	0.2015	0.616791	1.35887	0.1099	0.1237	0.9563	0.007986	1.4708	0.0007	91.34	0
rs17108707	12	71150177	G	A	4.22e-06	2.68097	0.2144	1.76113	4.08124	0.2265	0.1004	0.959	rs11178393	0.1872	0.719217	0.2499	0.440698	1.17376	0.0701	0.0944	0.9373	0.008484	1.53468	0.0001	93.74	0
rs78407264	13	81006628	T	C	9.416e-05	3.5794	0.3265	1.8875	6.78786	0.0805	0.0241	0.9542	NONE	0.06624	0.3129	0.6326	0.0905577	1.08115	0.0101	0.0252	0.9422	0.008582	2.1438	0.0006	91.47	0
rs72941866	6	105923374	T	C	6.918e-05	2.2939	0.2086	1.52409	3.45254	0.229	0.1148	0.9907	NONE	0.8053	0.9508	0.2046	0.636693	1.41987	0.108	0.1088	0.9942	0.009029	1.4643	0.0026	88.99	0
rs117447160	17	38383834	A	G	1.165e-05	2.428	0.2023	1.63323	3.60952	0.3659	0.2196	0.8088	rs35900780,rs138672927,rs71371418	0.776	0.953	0.1691	0.684151	1.3275	0.2136	0.2239	0.8343	0.009492	1.4001	0.0004	92.05	0
rs12410252	1	30243219	A	C	7.806e-05	2.145	0.1932	1.46883	3.13244	0.3021	0.1702	0.9783	NONE	0.955	1.0092	0.1621	0.734505	1.38663	0.1846	0.1787	0.9988	0.009818	1.378	0.0028	88.81	0
rs138263619	3	172135567	T	C	8.854e-05	4.436	0.38	2.10634	9.34231	0.0647	0.0175	0.876	rs116570563	0.06279	0.2674	0.7089	0.0666398	1.07297	0.0103	0.0212	0.9021	0.009988	2.3698	0.0005	91.8	0
rs4805585	19	31076944	T	C	6.799e-05	2.2195	0.2002	1.49914	3.28601	0.3141	0.1842	0.8863	NONE	0.8709	0.9706	0.1838	0.676997	1.39153	0.1654	0.1696	0.8369	0.01006	1.4169	0.0023	89.2	0
rs10770164	11	11058848	C	T	9.674e-05	0.471542	0.1928	0.323151	0.688074	0.3	0.4734	0.988	rs9783318,rs1545945	0.59	0.935191	0.1243	0.732983	1.19318	0.4433	0.4788	0.9951	0.01029	0.764877	0.0028	88.78	0
rs115572366	1	84202769	A	G	9.865e-05	2.9012	0.2735	1.69734	4.9589	0.1283	0.0522	0.9342	rs137863996	0.6637	0.8805	0.2925	0.496305	1.56211	0.0517	0.0571	0.9237	0.01085	1.6635	0.0029	88.72	0
rs113150077	15	77567298	A	G	9.267e-05	3.1488	0.2934	1.77173	5.59619	0.1084	0.0396	0.9196	rs112964414	0.1828	0.5518	0.4463	0.230082	1.32337	0.0223	0.0397	0.9496	0.01125	1.8617	0.0011	90.59	0
rs3733725	5	115791669	A	G	9.301e-05	2.2227	0.2044	1.48899	3.31795	0.25	0.1308	0.9971	NONE	0.9113	0.98	0.1815	0.686642	1.39869	0.1429	0.1396	0.9535	0.01203	1.4061	0.0027	88.86	0
rs11256182	10	9438208	G	A	3.602e-05	2.0938	0.1788	1.47482	2.97258	0.5732	0.3943	0.9904	rs7086530,rs11256183,rs12783041	0.8917	1.0174	0.1263	0.794295	1.30316	0.3911	0.3952	1.0166	0.01256	1.29366	0.001	90.8	0
rs71314175	21	34696148	G	T	5.673e-05	2.25479	0.202	1.51761	3.35006	0.3526	0.218	0.8177	NONE	0.9244	0.98464	0.1633	0.714946	1.35607	0.2232	0.2223	0.8261	0.01402	1.36612	0.0014	90.17	0
chr11_10575078_D	11	10575078	D	I2	4.859e-05	2.13402	0.1866	1.48034	3.07634	0.5217	0.3579	0.9019	rs34466373,rs10840440,chr11_10575076_I,chr11_10575081_D,chr11_10593440_D,chr11_10593443_D,rs11042883,rs2288236,rs3741033,rs10840448	0.9704	1.00513	0.1387	0.765873	1.31912	0.3564	0.3435	0.8933	0.01417	1.31389	0.0012	90.46	0
rs137962932	4	7390895	T	C	9.3e-05	3.4804	0.3191	1.86211	6.50508	0.0895	0.0296	0.8999	NONE	0.434	0.7545	0.36	0.372581	1.52791	0.0346	0.0381	0.8861	0.01614	1.7762	0.0015	90.1	0
chr6_143513065_I	6	143513065	I2	D	4.648e-05	0.4504	0.1959	0.306793	0.661229	0.3011	0.4793	0.9631	rs2876550	0.8312	0.9735	0.126	0.760471	1.2462	0.4754	0.4855	0.9611	0.01723	0.7769	0.0009	90.87	0
rs11728524	4	182124248	T	G	7.241e-07	2.5867	0.1918	1.77616	3.76712	0.3088	0.1483	0.9925	rs57902686,rs9999847,chr4_182121363_I,rs4861468,rs4861469,rs11726331,rs4861470,rs17070761,rs11729226,rs17070768,rs17070770,rs72692490,rs11725417,chr4_182140875_I,chr4_182140876_I,chr4_182140882_D,rs17070813,rs1454706,rs4241734	0.1364	0.759	0.1852	0.527954	1.09116	0.1387	0.1677	0.9789	0.01775	1.3714	0	95.27	0
rs76029178	2	55072933	C	T	1.48e-05	2.85307	0.242	1.77549	4.58465	0.163	0.0639	0.9856	rs4671978,rs112042034,rs723975,rs4671981,rs4671982,chr2_55135066_I,rs2304687,rs4671993,rs10496034,rs4233955,rs4671995,rs4671997,rs80342462,rs114686010,rs183486478,rs145651289,rs139500965,rs145122847,rs149108343,rs116186712,rs72801530,rs72801531,rs116279061,rs148940584,rs137933265,rs72801543,rs72801547,rs116017132,rs140793635,rs142953627,rs183016480,rs139274749,rs146839340,rs72801553,rs72801555,rs…	0.1832	0.694927	0.2735	0.406566	1.18781	0.0562	0.0691	0.9767	0.01814	1.53445	0.0001	93.31	0
rs17599824	10	34165348	A	C	4.876e-05	2.5768	0.2331	1.63178	4.06911	0.1807	0.0815	0.9511	rs1780435	0.3726	0.8003	0.2499	0.490381	1.30609	0.0678	0.0849	0.9657	0.01821	1.4956	0.0006	91.46	0
rs112183258	8	71018417	A	T	5.441e-05	2.3641	0.2132	1.55663	3.59042	0.2643	0.1437	0.8564	NONE	0.5474	0.8841	0.2047	0.591912	1.32052	0.1342	0.1463	0.8061	0.01823	1.4171	0.0009	90.97	0
rs10021049	4	189761970	A	G	3.269e-05	2.201	0.1899	1.51696	3.19349	0.3602	0.2112	0.9474	rs28896861,rs11938315,rs11933685,rs11938432,rs11933719,rs10212919,rs7691989,rs11946145	0.7266	0.9476	0.1539	0.700846	1.28123	0.225	0.2242	0.9391	0.01908	1.3235	0.0006	91.59	0
rs72795535	10	32828533	A	G	4.86e-05	2.7917	0.2527	1.70124	4.58112	0.1546	0.0671	0.8959	rs144009791	0.3897	0.7971	0.2636	0.47548	1.33627	0.0698	0.0732	0.8968	0.01942	1.5317	0.0006	91.51	0
rs60091286	7	71101381	T	G	9.368e-05	2.8261	0.2659	1.67822	4.75911	0.1276	0.0502	0.9715	rs12536641	0.5029	0.8328	0.2731	0.487611	1.42236	0.0583	0.0613	0.9486	0.0197	1.5594	0.0013	90.27	0
rs315625	10	36463415	T	A	6.155e-05	0.35158	0.2609	0.210835	0.586283	0.133	0.2988	0.9856	NONE	0.6731	0.941531	0.1428	0.711673	1.24563	0.2934	0.3057	0.9276	0.0218	0.750244	0.0009	90.88	0
rs11755676	6	4451962	G	A	2.19e-06	2.60688	0.2024	1.75321	3.87621	0.2612	0.1194	0.9951	rs4959979,rs911570,rs4959980,rs4959981	0.1532	0.75358	0.198	0.511197	1.11089	0.1097	0.1262	1.0304	0.02208	1.38255	0	94.8	0
rs1058174	22	42536263	A	G	9.533e-05	2.2412	0.2068	1.49434	3.36134	0.2818	0.1601	0.9046	NONE	0.6935	0.9309	0.1817	0.651984	1.32914	0.1517	0.1631	0.9235	0.02262	1.365	0.0014	90.18	0
rs6915453	6	143695485	G	C	1.723e-05	0.418708	0.2026	0.281485	0.622827	0.2792	0.467	0.9491	rs9376743,rs9373389,rs6917403,rs1863137,rs9376745,rs1559598,rs7454731,rs9496592,rs9390084,rs9373390,rs4896645,rs7738887,rs6570555,rs2194655,rs2216917,rs7760341,rs4895609,rs1364650,rs972152,rs2216918,rs1345991	0.9405	1.0098	0.1309	0.781284	1.30514	0.4423	0.4437	0.9184	0.02324	0.77918	0.0003	92.49	0
rs1118359	10	14284694	T	C	7.046e-05	2.4006	0.2203	1.55882	3.69694	0.2045	0.0978	0.9958	NONE	0.5092	0.8727	0.2063	0.58245	1.30759	0.1108	0.11	0.9478	0.02539	1.4002	0.0008	91.1	0
rs7155485	14	25437183	A	G	8.981e-05	2.2739	0.2097	1.50755	3.42982	0.236	0.1222	0.9852	NONE	0.4678	0.8616	0.2052	0.576283	1.28818	0.1062	0.1329	0.941	0.02635	1.3851	0.0009	90.86	0
rs73996850	17	75010552	T	G	7.741e-05	2.3279	0.2138	1.531	3.5396	0.2538	0.1394	0.8802	NONE	0.5076	0.8761	0.1997	0.592333	1.29581	0.1323	0.1419	0.8551	0.02685	1.3814	0.0008	91.04	0
rs74755249	21	16113058	A	G	4.033e-05	2.1427	0.1856	1.48928	3.08281	0.3561	0.2079	0.984	rs76299125,rs28661790,rs56349945	0.463	0.8864	0.1643	0.642354	1.22316	0.1812	0.1932	0.999	0.02985	1.3063	0.0004	92.11	0
chr1_50052334_I	1	50052334	D	I5	3.961e-05	2.09864	0.1804	1.47359	2.9888	0.6178	0.4334	1.0031	rs11205625,rs12037603,rs2356615,rs61783601,rs12741589,rs12735833,chr1_50032454_I,rs10157679,chr1_50034070_D,rs1856297,rs34469945,rs4926825,rs12744549,rs12030579,rs1343162,rs6693344,rs12735229,rs1343165,rs7527797,rs11205641,chr1_50200494_D,rs72686739,rs12735035,rs11584742,rs6695948,rs4272667,rs17379721,rs12724893,chr1_50283395_D,rs4926831,rs6680547,rs4363466,rs12031362,rs6703701,rs6663001,rs658836…	0.772	0.963855	0.1269	0.75161	1.23604	0.4252	0.436	1.0116	0.03343	1.24704	0.0004	91.96	0
rs12510294	4	162234287	G	T	2.003e-05	2.51319	0.2161	1.64542	3.83861	0.2172	0.1032	0.9531	NONE	0.1276	0.697593	0.2363	0.438995	1.10852	0.0855	0.1076	0.8979	0.03414	1.40193	0.0001	93.76	0
rs71308055	3	55031097	G	T	9.094e-05	2.49252	0.2333	1.57779	3.93757	0.1843	0.0881	0.9314	NONE	0.3294	0.793588	0.237	0.49872	1.2628	0.0813	0.0917	0.9221	0.03525	1.41924	0.0006	91.56	0
rs4913297	12	69181223	A	G	8.209e-05	2.9455	0.2743	1.72056	5.04252	0.112	0.0399	1.0208	rs4913468	0.06486	0.5045	0.3706	0.244006	1.04309	0.0289	0.0479	1.0203	0.03871	1.5774	0.0001	93.17	0
rs8071699	17	46740486	G	C	9.119e-05	1.99521	0.1765	1.41172	2.81987	0.4394	0.2814	1.0036	rs11651606,rs4793966,rs4793968	0.6652	0.942241	0.1374	0.719788	1.23344	0.2828	0.2885	1.0046	0.03917	1.25063	0.0008	91.11	0
rs34323051	19	40997440	A	G	6.33e-05	2.2063	0.1978	1.49725	3.25114	0.3138	0.1806	0.9312	NONE	0.3918	0.8574	0.1797	0.602865	1.2194	0.1541	0.1782	0.9332	0.03974	1.3146	0.0004	92.01	0
rs62385516	5	157459127	G	A	1.324e-05	2.49501	0.2099	1.65349	3.76481	0.2196	0.0987	1.0213	rs3095711,rs3095985,rs58655224,rs3095708,rs3095707,rs62388041,rs7717566,rs17055236,rs2962392,rs1951622,rs1002565,rs62385525,rs56236573,rs2962385,rs2962386,chr5_157503499_D,rs2475778,rs2475777,rs1650590,rs1650586,chr5_157516575_D	0.05948	0.63484	0.2411	0.395764	1.01834	0.0745	0.1101	0.9174	0.04058	1.38293	0	94.54	0
rs7956925	12	40293127	T	A	8.189e-05	2.08507	0.1865	1.44667	3.0052	0.6417	0.4685	0.9678	NONE	0.7758	0.963763	0.1294	0.747864	1.24199	0.4613	0.4576	0.9418	0.04426	1.23839	0.0007	91.35	0
rs10219644	12	13477918	C	T	3.044e-05	0.376875	0.234	0.238239	0.596186	0.1838	0.3596	0.9371	rs1479105	0.7837	1.03799	0.1358	0.795423	1.35453	0.3589	0.3622	0.9382	0.06349	0.804182	0.0002	92.87	0
rs75576033	13	76036884	C	A	4.65e-05	2.2941	0.2039	1.53833	3.42118	0.2718	0.1467	0.9635	chr13_76048834_I	0.1205	0.736323	0.1972	0.500274	1.08375	0.1106	0.1463	1.0504	0.08628	1.27518	0.0001	93.77	0
rs4670361	2	34643471	G	A	1.688e-05	0.431854	0.1952	0.294563	0.633132	0.2908	0.4845	0.9909	rs13415438,rs6725851,rs4670362	0.3695	1.12486	0.1311	0.869969	1.45443	0.4603	0.4692	0.9452	0.09827	0.835352	0	93.97	0
rs4783153	16	85256866	T	C	8.414e-05	0.4595	0.1978	0.311828	0.677105	0.2816	0.455	0.9758	rs4782692	0.5045	1.0902	0.1294	0.845977	1.40493	0.4979	0.4675	0.9396	0.111	0.8415	0.0003	92.52	0
rs1426700	2	64565294	A	G	9.781e-05	2.0186	0.1803	1.41767	2.87425	0.4446	0.289	0.9663	NONE	0.2426	0.84	0.1492	0.627015	1.12533	0.2345	0.2807	0.9681	0.1133	1.1996	0.0002	92.88	0
rs11871324	17	71734681	G	C	1.767e-05	2.73898	0.2348	1.72871	4.33964	0.1844	0.0809	0.9243	rs8080027,rs35622195,rs36042099,rs72850254	0.01936	0.553587	0.2529	0.33722	0.90878	0.0688	0.0969	1.0019	0.1202	1.30651	0	95.34	0
rs11099072	4	131605103	T	C	2.452e-05	2.1584	0.1823	1.50992	3.08538	0.5914	0.4094	0.9609	NONE	0.2246	0.8485	0.1353	0.650852	1.10617	0.382	0.4222	0.9104	0.1235	1.1822	0	94.09	0
rs7942840	11	1665612	A	C	1.169e-05	2.2511	0.1851	1.56615	3.2356	0.3572	0.2011	0.9842	rs7931554	0.05463	0.7328	0.1617	0.533757	1.00607	0.1871	0.2348	0.971	0.151	1.1911	0	95.2	0
rs60547587	8	2740031	C	G	7.608e-05	0.4498	0.2019	0.302802	0.66816	0.2827	0.4548	0.9455	NONE	0.2661	1.1522	0.1274	0.8976	1.47902	0.4489	0.4319	0.9728	0.2415	0.8814	0.0001	93.56	0
rs55864902	11	87948516	A	G	1.502e-05	2.3138	0.1938	1.58256	3.38292	0.4067	0.2502	0.8505	rs72962904,rs9971436	0.007162	0.6352	0.1688	0.456273	0.884293	0.1871	0.2453	0.8637	0.4147	1.1094	0	96.05	0
rs4331513	2	115135862	C	T	2.898e-05	2.18293	0.1867	1.51397	3.14747	0.6493	0.467	0.9682	rs146759060,rs10864931,rs35771549,rs41356644,rs7579718,rs7582503,rs4241129,rs4849332	0.04301	0.766284	0.1316	0.592065	0.991767	0.3925	0.4406	0.9987	0.4498	1.08472	0	95.24	0
rs9842198	3	156539204	G	C	7.728e-05	2.01005	0.1766	1.42194	2.8414	0.5424	0.3717	0.9962	NONE	0.04453	0.768226	0.1313	0.593915	0.993697	0.3499	0.3994	0.9865	0.4549	1.0819	0	94.77	0
rs10830878	11	91938606	A	G	2.75e-06	0.3885	0.2017	0.261638	0.576875	0.3041	0.5043	0.889	rs35805707,rs10047440,rs10830837,rs11019808,rs11019809,rs74339742,rs36082930,rs12295425,rs11019811,rs10830842,rs1027454,rs4753053,rs11019815,chr11_91840057_I,rs10830843,rs10830844,rs10734155,chr11_91841601_D,rs1032555,rs10830846,rs10830847,rs4753388,rs11529035,rs1908777,rs11525332,rs12224561,rs1603480,rs36001261,rs9804677,rs1603481,rs12802530,rs2398135,rs11605145,rs11605206,rs11019819,rs11019823,…	0.02402	1.3561	0.135	1.04082	1.76688	0.5404	0.4789	0.8542	0.4641	0.9211	0	96.23	0
rs116177267	4	169324612	C	T	3.789e-06	5.85138	0.3822	2.76645	12.3764	0.0604	0.011	0.9873	NONE	NA	NA	NA	NA	NA	NA	NA	NA	NA	NA	NA	NA	0
rs115071397	1	11209186	G	A	1.28e-05	4.98008	0.3679	2.42144	10.2423	0.0673	0.0156	0.9612	rs147449542,rs72552382	NA	NA	NA	NA	NA	NA	NA	NA	NA	NA	NA	NA	0
rs148007871	6	84551667	G	A	3.435e-05	5.39665	0.407	2.43041	11.9831	0.0527	0.0104	0.9837	rs62421375,rs188408901	NA	NA	NA	NA	NA	NA	NA	NA	NA	NA	NA	NA	0
rs111349283	7	2163976	A	G	3.504e-05	3.5092	0.3034	1.93619	6.36015	0.1022	0.0358	0.8734	rs117365244	NA	NA	NA	NA	NA	NA	NA	NA	NA	NA	NA	NA	0
rs34526240	6	130542199	T	C	4.618e-05	4.7535	0.3826	2.24563	10.0621	0.0638	0.0176	0.8289	NONE	NA	NA	NA	NA	NA	NA	NA	NA	NA	NA	NA	NA	0
rs140331631	4	20898173	A	G	4.782e-05	6.1926	0.4484	2.5715	14.9128	0.0473	0.0106	0.8288	NONE	NA	NA	NA	NA	NA	NA	NA	NA	NA	NA	NA	NA	0
rs140540162	5	66399696	A	G	6.86e-05	5.8789	0.4449	2.45804	14.0606	0.0483	0.0106	0.874	NONE	NA	NA	NA	NA	NA	NA	NA	NA	NA	NA	NA	NA	0
rs72786035	2	19773758	G	A	7.633e-05	4.37063	0.3729	2.10438	9.07743	0.0682	0.0202	0.8434	NONE	NA	NA	NA	NA	NA	NA	NA	NA	NA	NA	NA	NA	0
rs192421120	3	76089065	T	C	8.201e-05	4.611	0.3881	2.15495	9.86626	0.0658	0.0191	0.8105	NONE	NA	NA	NA	NA	NA	NA	NA	NA	NA	NA	NA	NA	0
