# Supplementary material for: Genome-wide common and rare variant analysis provides novel insights into clozapine-associated neutropenia
Source: Mol Psychiatry. 2016 Jul 12;22(10):1502–8. doi: 10.1038/mp.2016.97 (PMC5065090; doi:10.1038/mp.2016.97)
Supplement: Supplementary Table 2 [file mp201697x3.xls]

## Sheet: HLA_neutropenia_cardiff_ciac_me
SNP	CHR	BP	A1	CLOZUK_P	CLOZUK_OR	CLOZUK_SE	CLZOUK_L95	CLOZUK_U95	CLOZUK_FRQ_A	CLOZUK_FRQ_U	CLOZUK_INFO	CIAC_P	CIAC_OR	CIAC_SE	CIAC_L95	CIAC_U95	CIAC_FRQ_A	CIAC_FRQ_U	CIAC_INFO	META_P	META_OR	META_Q	META_I
rs1150753	6	32059867	C	0.02545	1.696	0.2364	1.067	2.695	0.1591	0.1008	1.0289	0.04475	1.4107	0.1714	1.00818	1.97394	0.1298	0.101	1.0041	0.003314	1.5031	0.5282	0
rs1269852	6	32080191	G	0.02521	1.699	0.2367	1.068	2.702	0.1591	0.1008	1.027	0.04528	1.4119	0.1723	1.00725	1.9791	0.1293	0.1004	0.9996	0.00332	1.5054	0.5272	0
rs3130288	6	32096001	A	0.02476	1.701	0.2367	1.07	2.705	0.1591	0.1006	1.0274	0.04802	1.405	0.172	1.00292	1.96827	0.1293	0.1006	1.002	0.003516	1.501	0.5135	0
rs3131618	6	31434621	C	0.04254	1.603	0.2326	1.016	2.528	0.1667	0.1116	1.0246	0.07612	1.3549	0.1712	0.968677	1.89512	0.1293	0.1051	1.0089	0.008504	1.4374	0.5604	0
rs3131619	6	31434331	A	0.04705	1.588	0.2328	1.006	2.506	0.1667	0.1125	1.0224	0.1084	1.3162	0.1711	0.941193	1.84062	0.1294	0.1069	1.0074	0.0135	1.4058	0.5158	0
rs3094605	6	31430694	G	0.04678	1.589	0.2328	1.007	2.507	0.1667	0.1124	1.0193	0.1095	1.3146	0.1709	0.940417	1.83767	0.1296	0.1072	1.0085	0.01361	1.4048	0.5116	0
rs2734583	6	31505480	C	0.04685	1.575	0.2287	1.006	2.466	0.1667	0.112	1.0502	0.111	1.3134	0.171	0.939375	1.83635	0.1308	0.1092	0.9978	0.01365	1.4018	0.5247	0
rs3094013	6	31434366	T	0.04705	1.588	0.2328	1.006	2.506	0.1667	0.1125	1.0224	0.1096	1.3152	0.1713	0.940109	1.83995	0.1293	0.1068	1.007	0.01368	1.4052	0.5143	0
rs1150754	6	32050758	A	0.02758	1.6	0.2133	1.053	2.431	0.2121	0.145	1.0105	0.2014	1.2233	0.1578	0.897865	1.66669	0.1605	0.1405	0.9992	0.01942	1.3452	0.3116	2.32
rs1150755	6	32038550	A	0.02827	1.597	0.2135	1.051	2.427	0.2121	0.1453	1.0107	0.2024	1.2228	0.1578	0.897498	1.66601	0.1607	0.141	0.9969	0.01989	1.3438	0.3146	1.12
rs1150758	6	32028149	G	0.02922	1.592	0.2134	1.048	2.419	0.2121	0.1456	1.009	0.2062	1.2208	0.1578	0.89603	1.66328	0.161	0.1414	0.9955	0.02077	1.3409	0.3172	0.06
HLA_B_0801	6	31323293	P	0.03216	1.633	0.2289	1.043	2.558	0.1742	0.1148	1.0101	0.2114	1.2429	0.174	0.88374	1.74803	0.124	0.1076	1.0062	0.02194	1.3736	0.3424	0
HLA_B_08	6	31323293	P	0.03216	1.633	0.2289	1.043	2.558	0.1742	0.1148	1.0104	0.212	1.2424	0.1739	0.883557	1.74698	0.1241	0.1077	1.0068	0.02203	1.3731	0.3416	0
rs1233405	6	29529754	T	0.03561	1.449	0.1766	1.025	2.048	0.5606	0.4691	0.9973	0.3212	1.1206	0.1148	0.89481	1.40336	0.4902	0.4669	0.9808	0.04813	1.2095	0.2224	32.83
rs12203410	6	30978746	A	0.04072	0.49	0.3486	0.2475	0.9703	0.06818	0.1284	0.987	0.2379	0.8123	0.1762	0.575085	1.14736	0.1196	0.1386	0.9943	0.04815	0.7329	0.1956	40.28
rs453658	6	29519848	C	0.0406	1.436	0.1769	1.016	2.032	0.5606	0.4715	0.9935	0.3538	1.1123	0.1148	0.888182	1.39297	0.4907	0.4697	0.9814	0.05859	1.1998	0.2258	31.84
rs376681	6	29517093	C	0.04137	1.434	0.1768	1.014	2.028	0.5606	0.4719	0.9947	0.3605	1.1108	0.1149	0.886811	1.39136	0.4907	0.4699	0.9803	0.0604	1.1983	0.2258	31.83
rs9266669	6	31348077	A	0.00871	1.743	0.2118	1.151	2.64	0.2197	0.1404	1.0089	0.74	1.0561	0.1644	0.765182	1.45762	0.1409	0.1363	1.0021	0.06138	1.275	0.0617	71.36
rs2523724	6	30339303	T	0.03477	0.5112	0.3178	0.2742	0.9531	0.08333	0.1506	0.9863	0.3327	0.8492	0.1688	0.609993	1.18221	0.1297	0.1505	0.9886	0.06495	0.7595	0.1584	49.73
rs12191230	6	32968598	A	0.03346	1.502	0.1912	1.032	2.184	0.303	0.2217	1.0042	0.4315	1.1071	0.1294	0.859091	1.42671	0.2812	0.2542	0.9944	0.06523	1.2184	0.1864	42.72
rs12192713	6	32968856	A	0.03385	1.5	0.1912	1.031	2.183	0.303	0.2218	1.0034	0.433	1.1067	0.1294	0.858781	1.42619	0.2812	0.2543	0.9944	0.06615	1.2176	0.1878	42.36
rs3132569	6	31101426	T	0.02682	0.5534	0.2672	0.3278	0.9344	0.1212	0.2009	1.0123	0.5145	0.908	0.148	0.679369	1.21357	0.1851	0.1991	0.9778	0.1003	0.8083	0.105	61.95
rs2524202	6	30363373	C	0.04154	0.5234	0.3176	0.2809	0.9755	0.08333	0.1479	0.9895	0.4452	0.8793	0.1686	0.631861	1.22364	0.1297	0.1467	0.9911	0.1032	0.7845	0.1491	51.96
rs2022059	6	32156489	G	0.02405	1.838	0.2698	1.083	3.12	0.1212	0.07066	0.9991	0.9756	1.0084	0.2725	0.591121	1.72024	0.0463	0.0476	0.9945	0.1042	1.3655	0.1175	59.2
rs9275602	6	32682812	A	0.03444	1.527	0.2002	1.031	2.26	0.25	0.1804	0.9115	0.7154	1.0617	0.1642	0.769541	1.46478	0.1629	0.1618	0.9102	0.1046	1.2288	0.1604	49.24
rs1057373	6	32813279	T	0.02147	0.2601	0.5856	0.08254	0.8196	0.02273	0.08239	0.9873	0.4007	0.8263	0.2271	0.529452	1.28958	0.0679	0.0815	0.9988	0.1064	0.7104	0.0657	70.47
rs2844748	6	30338138	A	0.0421	0.5243	0.3177	0.2813	0.9772	0.08333	0.1476	0.989	0.4563	0.882	0.1685	0.633926	1.22715	0.1297	0.1464	0.9917	0.1073	0.7868	0.1481	52.2
rs2516684	6	30362995	T	0.0456	0.53	0.3176	0.2844	0.9877	0.08333	0.1463	0.9904	0.4704	0.8854	0.1686	0.636245	1.23212	0.1297	0.1459	0.9893	0.1153	0.7909	0.1535	50.9
rs3129299	6	32900787	A	0.01679	0.4826	0.3047	0.2656	0.8769	0.09091	0.1698	0.8913	0.5955	0.9199	0.1573	0.67584	1.25209	0.1667	0.1755	0.9668	0.1168	0.8031	0.0599	71.74
rs2524211	6	30350660	T	0.04539	0.5295	0.3177	0.2841	0.9871	0.08333	0.1463	0.989	0.4765	0.8871	0.1682	0.637966	1.23352	0.1296	0.1456	0.994	0.1174	0.7923	0.1511	51.47
rs2071481	6	32819865	G	0.04844	0.4654	0.3876	0.2177	0.9948	0.05303	0.1095	1.0134	0.4517	0.8624	0.1967	0.586509	1.26807	0.0957	0.1056	0.9748	0.1178	0.7601	0.1559	50.34
rs4148879	6	32819478	T	0.04873	0.4658	0.3876	0.2179	0.9957	0.05303	0.1094	1.0167	0.4734	0.8685	0.1966	0.590773	1.27679	0.0957	0.1052	0.9752	0.1257	0.7645	0.1517	51.34
SNP_B_31432843_G	6	31324864	A	0.02705	0.5219	0.2941	0.2932	0.9289	0.09848	0.1727	0.9802	0.5833	0.9228	0.1464	0.692611	1.22949	0.813	0.8262	1.0045	0.1398	0.824	0.0828	66.77
rs10947233	6	32124424	T	0.009987	1.998	0.2686	1.18	3.382	0.1212	0.06502	0.9989	0.4104	0.7628	0.3289	0.400355	1.45337	0.0309	0.042	0.9994	0.1402	1.3592	0.0234	80.55
rs2856437	6	32157364	T	0.0245	1.835	0.2699	1.081	3.114	0.1212	0.07084	1.0005	0.8198	0.938	0.2812	0.540556	1.62767	0.0432	0.0476	0.9942	0.1429	1.3301	0.0851	66.26
rs2395300	6	32968276	A	0.04107	1.446	0.1806	1.015	2.061	0.3864	0.3	1.0043	0.7051	1.0468	0.1209	0.825946	1.32671	0.3578	0.3399	1.0054	0.147	1.1569	0.1371	54.74
rs2516683	6	30348090	C	0.04049	0.5076	0.331	0.2653	0.9711	0.07576	0.1397	0.9955	0.6342	0.9221	0.1704	0.660284	1.28773	0.1266	0.1388	0.9964	0.1736	0.8137	0.1088	61.11
rs2158285	6	30331027	C	0.03892	0.5049	0.331	0.2639	0.9658	0.07576	0.1403	0.9955	0.6435	0.9239	0.171	0.660795	1.29176	0.1265	0.1387	0.9932	0.1742	0.8135	0.1048	61.98
rs12216336	6	32967741	C	0.04096	1.447	0.1806	1.015	2.061	0.3864	0.2999	0.9956	0.8018	1.0308	0.121	0.813162	1.30669	0.3549	0.3405	1.0064	0.178	1.145	0.1187	58.92
rs2524203	6	30359893	T	0.04008	0.5069	0.331	0.2649	0.9697	0.07576	0.1399	0.9971	0.6511	0.9255	0.1712	0.66168	1.29451	0.1266	0.1385	0.9896	0.1787	0.8151	0.1062	61.68
rs2524204	6	30359697	C	0.04008	0.5069	0.331	0.2649	0.9697	0.07576	0.1399	0.9971	0.6516	0.9256	0.1712	0.661752	1.29465	0.1265	0.1385	0.9897	0.1789	0.8151	0.1061	61.7
rs2844743	6	30348832	T	0.04002	0.5068	0.331	0.2649	0.9695	0.07576	0.1399	0.9965	0.6514	0.9257	0.1708	0.662342	1.29377	0.1266	0.1385	0.9929	0.1792	0.8156	0.1058	61.77
rs2105963	6	30344290	G	0.04002	0.5068	0.331	0.2649	0.9695	0.07576	0.1399	0.9964	0.6616	0.9278	0.1711	0.663454	1.29747	0.1266	0.1383	0.9911	0.1829	0.8167	0.1046	62.03
rs2523726	6	30327753	A	0.04032	0.5073	0.331	0.2652	0.9705	0.07576	0.1398	0.9962	0.6689	0.9294	0.1712	0.664468	1.29996	0.1265	0.1379	0.9904	0.1862	0.8179	0.1042	62.11
rs2040450	6	30334339	A	0.04173	0.5096	0.331	0.2664	0.9751	0.07576	0.1393	0.9965	0.6671	0.9291	0.171	0.664514	1.29903	0.1265	0.1381	0.9926	0.1879	0.8187	0.1069	61.52
rs2158286	6	30330994	T	0.04166	0.5095	0.331	0.2663	0.9749	0.07576	0.1393	0.9952	0.6687	0.9294	0.1711	0.664599	1.29971	0.1265	0.138	0.9909	0.1883	0.8188	0.1067	61.58
rs2251765	6	30330341	T	0.04251	0.511	0.331	0.2671	0.9776	0.07576	0.139	0.9966	0.6723	0.9302	0.1711	0.665171	1.30083	0.1265	0.1379	0.9912	0.1912	0.8198	0.1079	61.31
rs2187978	6	30362961	A	0.03994	0.5068	0.3309	0.265	0.9692	0.07576	0.14	0.9985	0.7628	0.9501	0.1696	0.681401	1.32476	0.1296	0.1387	0.9891	0.228	0.8337	0.091	64.99
rs1265156	6	31142297	T	0.01039	0.5693	0.2199	0.37	0.8759	0.197	0.3015	1.0041	0.006787	1.3725	0.117	1.09124	1.72625	0.3921	0.3113	1.0026	0.2357	1.1303	0.0004	91.99
rs2394159	6	29702679	G	0.01709	0.6383	0.1883	0.4414	0.9231	0.3106	0.4155	1.009	0.8128	1.0275	0.1145	0.820951	1.28602	0.4259	0.4202	1.0136	0.3001	0.9036	0.0308	78.57
rs2844846	6	29712036	A	0.01698	0.638	0.1883	0.4412	0.9227	0.3106	0.4157	1.0086	0.8088	1.0281	0.1146	0.82127	1.28702	0.426	0.4201	1.013	0.301	0.9037	0.0304	78.66
rs2735051	6	29705688	T	0.01709	0.6383	0.1883	0.4414	0.9231	0.3106	0.4155	1.009	0.8092	1.028	0.1145	0.821351	1.28664	0.4259	0.4201	1.0139	0.3018	0.9039	0.0306	78.62
rs2743922	6	29699713	A	0.01745	0.6392	0.1883	0.442	0.9245	0.3106	0.4152	1.0079	0.8115	1.0277	0.1145	0.821111	1.28627	0.4259	0.4201	1.0139	0.3026	0.9041	0.0312	78.46
rs2523393	6	29705659	C	0.004095	0.5812	0.189	0.4012	0.8418	0.3106	0.4378	1.001	0.5841	1.0645	0.1141	0.851181	1.33128	0.4506	0.4367	1.006	0.3101	0.9056	0.0061	86.69
rs8192575	6	32166384	C	0.03392	1.753	0.2647	1.044	2.945	0.1288	0.07836	0.9888	0.5455	0.8602	0.2492	0.527808	1.40192	0.0556	0.0638	0.9953	0.3108	1.2019	0.0502	73.92
rs2854050	6	32185605	T	0.03432	1.751	0.2647	1.042	2.942	0.1288	0.07845	0.9879	0.5463	0.8603	0.2495	0.527559	1.40291	0.0556	0.0638	0.9923	0.3112	1.2019	0.0507	73.8
rs2071285	6	32180431	A	0.03478	1.749	0.2647	1.041	2.938	0.1288	0.07854	0.989	0.5493	0.8614	0.2491	0.528648	1.4036	0.0556	0.0637	0.9961	0.3119	1.2013	0.0514	73.66
rs2394160	6	29703262	G	0.004095	0.5812	0.189	0.4012	0.8418	0.3106	0.4378	1.001	0.5795	1.0653	0.1142	0.851653	1.33254	0.4507	0.4366	1.0053	0.3121	0.9059	0.0061	86.72
rs2523388	6	29707704	T	0.004111	0.5813	0.1891	0.4013	0.842	0.3106	0.4378	1.0006	0.5771	1.0657	0.1142	0.851973	1.33304	0.4507	0.4365	1.0047	0.3144	0.9063	0.0061	86.72
rs2523395	6	29702510	T	0.004122	0.5815	0.189	0.4015	0.8422	0.3106	0.4378	1.0013	0.5767	1.0658	0.1142	0.852053	1.33317	0.4506	0.4364	1.0054	0.3145	0.9064	0.0061	86.72
rs2735052	6	29701564	T	0.004176	0.5817	0.1891	0.4016	0.8428	0.3106	0.4376	1.0005	0.5795	1.0653	0.1141	0.85182	1.33228	0.4506	0.4366	1.0054	0.3146	0.9064	0.0062	86.68
rs2743951	6	29709234	A	0.003265	0.5736	0.189	0.396	0.8307	0.3106	0.4413	1.0012	0.4443	1.0912	0.1141	0.87253	1.36467	0.4599	0.4401	1.0073	0.387	0.919	0.0036	88.22
rs1362126	6	29691019	T	0.0284	0.6618	0.1884	0.4575	0.9573	0.3106	0.4071	1.0072	0.7319	1.0401	0.1149	0.830367	1.30281	0.4167	0.4084	1.007	0.3961	0.9201	0.0405	76.18
rs3998799	6	29690694	G	0.02895	0.6626	0.1885	0.4579	0.9586	0.3106	0.4069	1.0039	0.721	1.0419	0.115	0.831641	1.30532	0.4162	0.4076	1.0044	0.4051	0.9215	0.0404	76.2
rs2272874	6	29696245	G	0.04552	1.575	0.227	1.009	2.457	0.1818	0.1231	1.0084	0.5431	0.896	0.1805	0.629018	1.2763	0.1111	0.1239	0.9995	0.4417	1.1148	0.0518	73.57
rs2076177	6	29693113	A	0.04504	1.577	0.2273	1.01	2.462	0.1818	0.1231	1.0072	0.5402	0.8953	0.1805	0.628527	1.2753	0.1111	0.1239	0.999	0.4434	1.1144	0.0511	73.71
rs2235383	6	29693499	C	0.04504	1.577	0.2273	1.01	2.462	0.1818	0.1231	1.0074	0.5401	0.8953	0.1805	0.628527	1.2753	0.1111	0.1239	0.9991	0.4434	1.1144	0.0511	73.71
rs9258187	6	29695600	G	0.04504	1.577	0.2273	1.01	2.462	0.1818	0.1231	1.0072	0.5402	0.8953	0.1805	0.628527	1.2753	0.1111	0.1239	0.999	0.4434	1.1144	0.0511	73.71
rs3757324	6	29689127	T	0.0453	1.576	0.2273	1.01	2.461	0.1818	0.1231	1.0072	0.5326	0.8934	0.1806	0.62707	1.27285	0.1111	0.1242	0.9982	0.4495	1.1129	0.0506	73.84
rs7759272	6	29684994	C	0.0453	1.576	0.2273	1.01	2.461	0.1818	0.1231	1.0072	0.5319	0.8934	0.1803	0.627439	1.2721	0.1111	0.1242	1.0008	0.4509	1.1124	0.0504	73.87
rs375244	6	32191457	A	0.02041	0.5634	0.2475	0.3469	0.915	0.1439	0.2304	1.0277	0.041	1.3037	0.1298	1.01086	1.68138	0.2934	0.243	0.9704	0.4637	1.0879	0.0027	88.9
rs9258260	6	29723161	T	0.008124	1.856	0.2336	1.174	2.934	0.1667	0.09645	1.0152	0.1109	0.6931	0.23	0.441587	1.08787	0.0648	0.0944	1.0039	0.4705	1.1256	0.0027	88.92
rs7755571	6	29701943	C	0.03679	1.606	0.2269	1.029	2.505	0.1818	0.1215	1.0109	0.4003	0.8555	0.1856	0.594613	1.23085	0.1019	0.1194	1.0188	0.5022	1.1012	0.0317	78.34
rs9258218	6	29708028	A	0.03679	1.606	0.2269	1.029	2.505	0.1818	0.1215	1.0109	0.3999	0.8554	0.1856	0.594543	1.23071	0.102	0.1195	1.0175	0.5025	1.1011	0.0316	78.34
rs7751815	6	29705084	T	0.03679	1.606	0.2269	1.029	2.505	0.1818	0.1215	1.01	0.3989	0.855	0.1858	0.594032	1.23062	0.1019	0.1194	1.0176	0.5026	1.1012	0.0316	78.36
rs6910733	6	29699385	G	0.0374	1.604	0.2269	1.028	2.502	0.1818	0.1217	1.0102	0.3902	0.8525	0.1857	0.592411	1.22678	0.1019	0.1196	1.0179	0.5132	1.0985	0.0311	78.48
rs9258208	6	29704545	T	0.03679	1.606	0.2269	1.029	2.505	0.1818	0.1215	1.0109	0.387	0.8519	0.1853	0.592459	1.22495	0.1019	0.1198	1.022	0.5152	1.0979	0.0304	78.65
rs9261309	6	30045958	G	0.02297	0.4991	0.3056	0.2742	0.9085	0.09091	0.1651	0.989	0.08661	1.2748	0.1417	0.965661	1.6829	0.2285	0.1814	0.9756	0.5499	1.0799	0.0054	87.1
1kg_6_30153825	6	30045846	T	0.02297	0.4991	0.3056	0.2742	0.9085	0.09091	0.1651	0.9889	0.08674	1.2747	0.1417	0.965585	1.68277	0.2284	0.1813	0.976	0.5503	1.0798	0.0054	87.09
rs2394734	6	30046246	A	0.02297	0.4991	0.3056	0.2742	0.9085	0.09091	0.1651	0.989	0.08668	1.2747	0.1417	0.965585	1.68277	0.2284	0.1813	0.976	0.5503	1.0798	0.0054	87.09
rs9261306	6	30045731	C	0.02297	0.4991	0.3056	0.2742	0.9085	0.09091	0.1651	0.9885	0.087	1.2745	0.1417	0.965434	1.68251	0.2285	0.1814	0.9753	0.551	1.0797	0.0054	87.09
rs1737069	6	29730730	A	0.003814	1.673	0.1778	1.18	2.37	0.3864	0.2714	1.0247	0.1476	0.8258	0.1322	0.6373	1.07005	0.2407	0.276	1.0076	0.572	1.0618	0.0014	90.15
rs9258224	6	29712256	A	0.02112	1.749	0.2424	1.087	2.812	0.1515	0.09189	1.0198	0.1186	0.694	0.234	0.438707	1.09785	0.0617	0.0899	1.0008	0.6322	1.0839	0.0061	86.71
rs2072894	6	29713036	A	0.01127	1.807	0.2335	1.144	2.856	0.1667	0.09887	1.0168	0.06467	0.6557	0.2284	0.419071	1.02594	0.0648	0.0986	1.0114	0.6521	1.0764	0.0019	89.62
rs6901686	6	29715721	A	0.01127	1.807	0.2335	1.144	2.856	0.1667	0.09887	1.0173	0.06395	0.655	0.2284	0.418623	1.02485	0.0648	0.0988	1.0111	0.6545	1.0758	0.0019	89.64
rs1736913	6	29704400	A	0.02842	1.469	0.1756	1.041	2.073	0.4242	0.3323	1.0239	0.2957	0.8801	0.1221	0.692785	1.11806	0.315	0.3394	1.0003	0.6954	1.04	0.0166	82.57
rs1736982	6	29769521	T	0.01899	1.525	0.18	1.072	2.171	0.3788	0.2838	1.0021	0.2092	0.8507	0.1287	0.661035	1.09478	0.2624	0.2917	0.9982	0.7327	1.0364	0.0083	85.63
rs1736981	6	29770322	T	0.01899	1.525	0.18	1.072	2.171	0.3788	0.2838	1.0021	0.2076	0.8502	0.1288	0.660517	1.09435	0.2623	0.2918	0.998	0.7342	1.0362	0.0083	85.65
rs3130922	6	31461089	A	0.01089	0.5892	0.2078	0.3921	0.8853	0.2348	0.3394	0.9764	0.2832	1.1351	0.1181	0.900545	1.43075	0.3611	0.3346	1.0055	0.7452	0.9672	0.0061	86.71
rs1737043	6	29736047	A	0.01881	1.527	0.1802	1.073	2.174	0.3788	0.284	1.0006	0.1874	0.8438	0.1288	0.655545	1.08612	0.2623	0.2938	0.9992	0.7694	1.0312	0.0074	86.05
rs1737052	6	29734118	G	0.01881	1.527	0.1802	1.073	2.174	0.3788	0.284	0.9998	0.1852	0.8431	0.1288	0.655002	1.08522	0.2622	0.2939	0.9991	0.7734	1.0306	0.0073	86.09
rs9261373	6	30059137	G	0.03271	0.4748	0.3488	0.2396	0.9406	0.06818	0.1313	0.9851	0.4636	1.1232	0.1585	0.823264	1.53241	0.1699	0.1463	0.9792	0.8289	0.9693	0.0246	80.2
rs9267845	6	32193698	T	0.02187	0.6405	0.1943	0.4377	0.9374	0.2803	0.3767	1.0176	0.1124	1.1995	0.1146	0.958188	1.50158	0.4458	0.3976	1.0118	0.8396	1.0202	0.0054	87.07
rs1475961	6	32194609	C	0.02166	0.6399	0.1944	0.4371	0.9367	0.2803	0.3768	1.0163	0.1136	1.1987	0.1145	0.957737	1.50029	0.4457	0.3977	1.0128	0.8427	1.0198	0.0054	87.08
rs3096691	6	32194854	A	0.02195	0.6407	0.1943	0.4377	0.9377	0.2803	0.3766	1.0171	0.114	1.1985	0.1146	0.957389	1.50033	0.4457	0.3977	1.0123	0.8439	1.0196	0.0055	87.03
rs7770520	6	30056837	G	0.03523	0.4797	0.3489	0.2421	0.9504	0.06818	0.1303	0.9858	0.4137	1.138	0.1582	0.834603	1.55169	0.1698	0.145	0.9809	0.9003	0.9821	0.0241	80.33
rs9261366	6	30058083	T	0.03536	0.48	0.3489	0.2422	0.9509	0.06818	0.1302	0.9853	0.4137	1.138	0.1581	0.834766	1.55139	0.1698	0.1451	0.9806	0.9017	0.9824	0.0242	80.31
rs9261368	6	30058555	A	0.03536	0.48	0.3489	0.2422	0.9509	0.06818	0.1302	0.9861	0.4138	1.138	0.1581	0.834766	1.55139	0.1699	0.1451	0.9803	0.9017	0.9824	0.0242	80.31
rs9261370	6	30058956	G	0.03536	0.48	0.3489	0.2422	0.9509	0.06818	0.1302	0.9861	0.4137	1.138	0.1581	0.834766	1.55139	0.1699	0.1451	0.9804	0.9017	0.9824	0.0242	80.31
rs9261371	6	30058988	T	0.03536	0.48	0.3489	0.2422	0.9509	0.06818	0.1302	0.9863	0.4137	1.138	0.1581	0.834766	1.55139	0.1699	0.1451	0.9804	0.9017	0.9824	0.0242	80.31
rs3807034	6	30043992	C	0.03712	0.4837	0.3484	0.2443	0.9575	0.06818	0.1298	0.9879	0.4041	1.1388	0.1558	0.839127	1.54549	0.1729	0.1484	0.9944	0.9287	0.9874	0.0249	80.13
rs3807035	6	30044827	T	0.03712	0.4837	0.3484	0.2443	0.9575	0.06818	0.1298	0.9864	0.3986	1.1407	0.1559	0.840363	1.54838	0.1728	0.1482	0.9937	0.9357	0.9886	0.0246	80.21
rs9258304	6	29743435	C	0.04027	2.315	0.4094	1.038	5.165	0.04545	0.01925	1.0354	NA	NA	NA	NA	NA	NA	NA	NA	NA	NA	NA	NA
rs9258253	6	29721532	C	0.04374	2.285	0.4098	1.023	5.101	0.04545	0.01952	1.0314	NA	NA	NA	NA	NA	NA	NA	NA	NA	NA	NA	NA
rs2428484	6	31355813	C	0.03101	2.358	0.3977	1.081	5.141	0.05303	0.02337	0.991	NA	NA	NA	NA	NA	NA	NA	NA	NA	NA	NA	NA
rs3819284	6	31322766	T	0.03087	2.36	0.3977	1.082	5.145	0.05303	0.02337	0.9814	NA	NA	NA	NA	NA	NA	NA	NA	NA	NA	NA	NA
SNP_B_31430746	6	31322767	A	0.03087	2.36	0.3977	1.082	5.145	0.05303	0.02337	0.982	NA	NA	NA	NA	NA	NA	NA	NA	NA	NA	NA	NA
SNP_B_31431393	6	31323414	A	0.03087	2.36	0.3977	1.082	5.145	0.05303	0.02337	0.9818	NA	NA	NA	NA	NA	NA	NA	NA	NA	NA	NA	NA
SNP_B_31431686	6	31323707	A	0.03087	2.36	0.3977	1.082	5.145	0.05303	0.02337	0.9818	NA	NA	NA	NA	NA	NA	NA	NA	NA	NA	NA	NA
rs9257932	6	29626376	C	0.04345	2.084	0.3635	1.022	4.249	0.06061	0.02893	1.0104	NA	NA	NA	NA	NA	NA	NA	NA	NA	NA	NA	NA
rs9258266	6	29725452	T	0.005186	2.495	0.3271	1.314	4.736	0.07576	0.03099	1.0185	NA	NA	NA	NA	NA	NA	NA	NA	NA	NA	NA	NA
1kg_6_30639392	6	30531413	A	0.03853	2.064	0.3502	1.039	4.101	0.06818	0.03412	0.8935	NA	NA	NA	NA	NA	NA	NA	NA	NA	NA	NA	NA
rs6905408	6	29633775	T	0.04953	1.97	0.3453	1.001	3.877	0.06818	0.03484	1.0121	NA	NA	NA	NA	NA	NA	NA	NA	NA	NA	NA	NA
rs2070600	6	32151443	A	0.006986	2.022	0.261	1.212	3.372	0.1288	0.06851	0.9992	NA	NA	NA	NA	NA	NA	NA	NA	NA	NA	NA	NA
rs2301226	6	33034596	T	0.03639	1.623	0.2314	1.031	2.554	0.1818	0.1203	0.9594	NA	NA	NA	NA	NA	NA	NA	NA	NA	NA	NA	NA
rs2071362	6	33033274	G	0.03937	1.611	0.2314	1.023	2.535	0.1818	0.1211	0.9601	NA	NA	NA	NA	NA	NA	NA	NA	NA	NA	NA	NA
rs10751	6	32902583	T	0.04929	0.5057	0.3468	0.2563	0.9979	0.06818	0.1254	0.9866	NA	NA	NA	NA	NA	NA	NA	NA	NA	NA	NA	NA
rs3132132	6	32901934	A	0.04353	0.4968	0.3466	0.2518	0.9799	0.06818	0.1273	0.9992	NA	NA	NA	NA	NA	NA	NA	NA	NA	NA	NA	NA
rs1465651	6	32901351	A	0.03728	0.4859	0.3466	0.2464	0.9584	0.06818	0.1298	0.9876	NA	NA	NA	NA	NA	NA	NA	NA	NA	NA	NA	NA
rs9368649	6	30938883	G	0.04871	1.539	0.2186	1.002	2.362	0.2121	0.1498	0.9764	NA	NA	NA	NA	NA	NA	NA	NA	NA	NA	NA	NA
rs12179536	6	30993590	G	0.0483	0.5685	0.286	0.3246	0.9958	0.1061	0.1721	0.9283	NA	NA	NA	NA	NA	NA	NA	NA	NA	NA	NA	NA
AA_B_9_31432689_H	6	31324710	P	0.03751	0.5804	0.2615	0.3477	0.969	0.1288	0.2022	0.9862	NA	NA	NA	NA	NA	NA	NA	NA	NA	NA	NA	NA
SNP_B_31432690_G	6	31324711	P	0.03751	0.5804	0.2615	0.3477	0.969	0.1288	0.2022	0.9861	NA	NA	NA	NA	NA	NA	NA	NA	NA	NA	NA	NA
rs2743941	6	29755451	A	0.04438	1.458	0.1875	1.01	2.105	0.3182	0.2421	1.0101	NA	NA	NA	NA	NA	NA	NA	NA	NA	NA	NA	NA
rs1265109	6	31119589	A	0.04036	0.6284	0.2266	0.403	0.9798	0.1818	0.2621	1.0038	NA	NA	NA	NA	NA	NA	NA	NA	NA	NA	NA	NA
rs1610594	6	29679047	G	0.04233	1.439	0.1792	1.013	2.044	0.3712	0.2885	1.0222	NA	NA	NA	NA	NA	NA	NA	NA	NA	NA	NA	NA
rs1627567	6	29682866	T	0.04223	1.439	0.1792	1.013	2.045	0.3712	0.2885	1.0214	NA	NA	NA	NA	NA	NA	NA	NA	NA	NA	NA	NA
rs2524272	6	29682400	C	0.04255	1.438	0.1792	1.012	2.043	0.3712	0.2886	1.0218	NA	NA	NA	NA	NA	NA	NA	NA	NA	NA	NA	NA
rs1476572	6	29674741	C	0.04375	1.435	0.1792	1.01	2.039	0.3712	0.2889	1.0218	NA	NA	NA	NA	NA	NA	NA	NA	NA	NA	NA	NA
rs1476573	6	29674648	T	0.04375	1.435	0.1792	1.01	2.039	0.3712	0.2889	1.0218	NA	NA	NA	NA	NA	NA	NA	NA	NA	NA	NA	NA
rs3131863	6	29673483	C	0.04375	1.435	0.1792	1.01	2.039	0.3712	0.2889	1.0218	NA	NA	NA	NA	NA	NA	NA	NA	NA	NA	NA	NA
rs3134931	6	32190620	G	0.03897	0.6444	0.2129	0.4245	0.978	0.2197	0.3019	0.8881	NA	NA	NA	NA	NA	NA	NA	NA	NA	NA	NA	NA
rs3871467	6	29677249	T	0.03877	0.6871	0.1816	0.4813	0.9808	0.3561	0.4481	1.0112	NA	NA	NA	NA	NA	NA	NA	NA	NA	NA	NA	NA
rs2517912	6	29683944	A	0.03579	0.683	0.1816	0.4784	0.975	0.3561	0.4495	1.0107	NA	NA	NA	NA	NA	NA	NA	NA	NA	NA	NA	NA
rs2735062	6	29682889	G	0.03546	0.6825	0.1816	0.4781	0.9743	0.3561	0.4497	1.0105	NA	NA	NA	NA	NA	NA	NA	NA	NA	NA	NA	NA
AA_B_67_31432515_SC	6	31324536	A	0.02794	1.476	0.177	1.043	2.088	0.553	0.4554	0.9861	NA	NA	NA	NA	NA	NA	NA	NA	NA	NA	NA	NA
SNP_B_31432515_TA	6	31324536	P	0.02794	1.476	0.177	1.043	2.088	0.553	0.4554	0.9861	NA	NA	NA	NA	NA	NA	NA	NA	NA	NA	NA	NA
rs7762253	6	29676823	T	0.04826	0.7013	0.1797	0.4931	0.9973	0.3788	0.467	1.0074	NA	NA	NA	NA	NA	NA	NA	NA	NA	NA	NA	NA
rs2524099	6	31236051	T	0.0345	0.685	0.179	0.4823	0.9728	0.4015	0.4955	0.9999	NA	NA	NA	NA	NA	NA	NA	NA	NA	NA	NA	NA
