# Supplementary material for: Genome-wide common and rare variant analysis provides novel insights into clozapine-associated neutropenia
Source: Mol Psychiatry. 2016 Jul 12;22(10):1502–8. doi: 10.1038/mp.2016.97 (PMC5065090; doi:10.1038/mp.2016.97)
Supplement: Supplementary Table 3 [file mp201697x4.xls]

## Sheet: FINAL_neutropenia_exome_results
Variant	RsID	CHR	BP	A1	CLOZUK_P	CLOZUK_NP	CLOZUK_OR	CLOZUK_MAC_A	CLOZUK_FRQ_A	CLOZUK_MAC_U	CLOZUK_FRQ_U	LD_Friends	CIAC_P	CIAC_OR	CIAC_TEST	CIAC_MAC_A	CIAC_MAF_A	CIAC_MAC_U	CIAC_MAF_U	META_P	META_Direction	GENE	FUNCT	PPHEN
exm387558	rs201099591	4	7436363	A	0.00248	15328	67.45	1	0.00877193	2	0.000201735	NONE	0.000131	62.13	FISHER	3	0.0185185	2	0.000303582	1.102e-06	++	SORCS2,PSAPL1	missense,intron	possibly-damaging,.
exm622984	rs17139320	7	63726370	B	0.00396	8847	2.915	9	0.0789474	294	0.0296491	NONE	0.0002865	3.214	LOGISTIC	12	0.0740741	176	0.0267152	3.702e-06	++	ZNF679	missense_variant	benign
exm729894	rs201071539	8	145003862	A	0.00218	17388	293600000000	1	0.00877193	0	0	NONE	0.00169	82.34	FISHER	2	0.0123457	1	0.000151791	1.194e-05	++	PLEC	missense,missense,missense,missense,missense,missense,missense,missense	benign,benign,benign,benign,benign,benign,benign,benign
exm1421170	rs2547064	19	9063678	B	0.00461	7584	0.5071	22	0.192982	3164	0.31908	exm1420513,exm1420550,exm1420660,exm1420697,exm1420745,exm1420832,exm1420836,exm1420881,exm1420887,exm1421121,exm1421260,exm1421572,exm1421590,exm1421745,exm1421752,exm1421763,exm1421795,exm1421806,exm1421830,exm1421845,exm1422124	0.003373	0.5577	LOGISTIC	32	0.197531	2035	0.308895	4.617e-05	--	MUC16	missense	benign
exm988839	rs1546308	12	21176135	A	0.000125	288711	2.995	18	0.157895	578	0.0582896	exm988712,rs2117032	0.06786	1.672	LOGISTIC	15	0.0925926	371	0.0563145	9.131e-05	++	SLCO1B7	missense_variant	benign
exm23767	rs12073549	1	17720545	A	0.0016	22517	2.019	27	0.236842	1356	0.136804	NONE	0.01631	1.611	LOGISTIC	33	0.203704	913	0.138585	9.308e-05	++	PADI6	coding-synonymous	.
exm1186658	rs117116488	15	89390513	A	0.000276	130345	6.09	6	0.0526316	103	0.0103893	rs16942341,exm1186813	0.04477	3.182	FISHER	4	0.0246914	52	0.00789314	9.727e-05	++	ACAN	missense,missense	probably-damaging,probably-damaging
exm981950	rs79149293	12	8975873	B	5.66e-05	636000	11.33	5	0.0438596	46	0.00464178	NONE	0.09674	4.105	FISHER	2	0.0123457	20	0.00303582	0.000101	++	A2ML1	missense_variant	probably_damaging
exm995289	rs138912646	12	42711606	A	3.94e-05	913000	9.279	6	0.0526316	54	0.00544684	NONE	0.1613	2.929	FISHER	2	0.0123457	28	0.00425015	0.0001788	++	ZCRB1	missense_variant	benign
exm1051374	rs143584336	12	130921539	A	0.000122	295704	24.33	3	0.0267857	13	0.00131366	NONE	0.1144	10.22	FISHER	1	0.00617284	4	0.000607165	0.0002122	++	RIMBP2	missense	probably-damaging
exm1214821	rs35103368	16	4920335	B	0.000837	43000	3.139	12	0.105263	356	0.0359016	NONE	0.05049	2.008	LOGISTIC	9	0.0555556	198	0.0300546	0.0002409	++	UBN1	missense_variant	benign
exm959148	rs138991613	11	117693150	A	0.0062	6132	17.73	1	0.00877193	7	0.000706928	NONE	0.01458	13.71	FISHER	2	0.0123457	6	0.000910747	0.0002755	++	FXYD2,FXYD6-FXYD2	missense,missense,missense	possibly-damaging,possibly-damaging,possibly-damaging
exm1593548	rs182012324	22	24237074	A	0.00268	13048	12.22	2	0.0175439	17	0.0017144	NONE	0.02731	9.138	FISHER	2	0.0123457	9	0.00136612	0.0002812	++	MIF	missense	benign
exm2270040	rs3805495	5	40755568	A	0.00677	5166	1.712	39	0.342105	2385	0.240569	NONE	0.01656	1.489	LOGISTIC	56	0.345679	1751	0.265786	0.0003063	++	TTC33	intron_variant	NA
exm866032	rs146353018	10	133976801	A	0.000138	276000	331200000000	1	0.00877193	0	0	NONE	0.1564	6.814	FISHER	1	0.00617284	6	0.000910747	0.0003668	++	JAKMIP3	missense	benign
exm586935	rs3734795	6	151674593	A	0.00165	21824	3.898	8	0.0701754	199	0.0200686	exm586853	0.04964	2.094	LOGISTIC	8	0.0493827	170	0.0258045	0.0003869	++	AKAP12	missense_variant	benign
exm1416939	rs113286748	19	7743869	A	0.000591	60878	13.93	3	0.0263158	24	0.00242033	NONE	0.1043	3.909	FISHER	2	0.0123457	21	0.00318761	0.0005114	++	C19orf59	stop-gained-near-splice	.
exm60965	rs200487538	1	54426146	B	0.00271	14040	190800000000	1	0.00877193	0	0	NONE	0.04743	40.91	FISHER	1	0.00617284	1	0.000151791	0.0005409	++	LRRC42	coding-synonymous-near-splice	.
exm2265822	rs6852952	4	21864975	A	0.00422	8289	1.954	22	0.192982	1132	0.114159	NONE	0.04119	1.569	LOGISTIC	27	0.166667	758	0.115058	0.0005852	++	KCNIP4	intron_variant	NA
exm2267108	rs1551067	10	76787128	A	0.00192	18734	2.115	24	0.210526	1130	0.11398	exm835869	0.07066	1.483	LOGISTIC	26	0.160494	764	0.115968	0.0006059	++	MYST4	intron_variant	NA
exm839420	rs200595184	10	88768892	A	0.00332	11448	73.85	1	0.00877193	2	0.000201776	NONE	0.04743	40.91	FISHER	1	0.00617284	1	0.000151791	0.0006289	++	AGAP11	missense	probably-damaging
exm1429358	rs144085286	19	11833390	A	0.00134	26811	4.325	7	0.0614035	147	0.0148275	exm1430372	0.08175	2.299	LOGISTIC	5	0.0308642	89	0.0135094	0.0006345	++	ZNF823	missense_variant	benign
exm1516536	rs112637700	19	58904511	A	0.00662	5736	14.99	1	0.00877193	8	0.000807591	NONE	0.03227	8.223	FISHER	2	0.0123457	10	0.00151791	0.0006873	++	LOC646862	upstream_gene_variant	NA
exm632234	rs139169038	7	87908744	A	0.00164	23160	273100000000	1	0.00877193	0	0	NONE	0.09262	13.63	FISHER	1	0.00617284	3	0.000455373	0.0008697	++	STEAP4	missense_variant	probably_damaging
exm955585	rs61757217	11	111896251	B	0.000542	66397	6.138	5	0.0438596	86	0.00867285	exm955373,exm955410,exm955618,exm955693	0.168	2.201	FISHER	3	0.0185185	56	0.0085003	0.0009452	++	DLAT	missense	benign
exm1423637	rs2303100	19	9968434	B	0.00221	15808	1.802	65	0.570175	4288	0.432432	exm2272761	0.1366	1.268	LOGISTIC	85	0.524691	3092	0.469338	0.0009722	++	OLFM2	missense	possibly-damaging
exm608608	rs2072221	7	21775443	B	0.00137	26217	2.116	24	0.210526	1155	0.116572	exm608613	0.1276	1.381	LOGISTIC	28	0.17284	881	0.133728	0.0009931	++	DNAH11	coding-synonymous	.
exm779363	rs148392490	9	125424155	A	0.000202	177822	10.8	4	0.0350877	38	0.00383528	NONE	0.2582	2.099	FISHER	2	0.0123457	39	0.00591985	0.001019	++	OR1L1	missense_variant	benign
exm2086489	rs76349024	5	132198210	A	0.00682	5568	107.6	1	0.00877193	1	0.000100847	NONE	0.04743	40.91	FISHER	1	0.00617284	1	0.000151791	0.001083	++	GDF9	missense	benign
exm28556	rs144217842	1	22150627	B	0.00227	16711	33.24	1	0.00877193	5	0.000505255	NONE	0.09262	13.63	FISHER	1	0.00617284	3	0.000455373	0.001091	++	HSPG2,LDLRAD2	utr-3,missense	.,benign
exm367307	rs262993	3	183476685	A	0.00299	11712	0.5376	33	0.294643	4322	0.436742	exm2265539	0.1209	0.7766	LOGISTIC	62	0.382716	2962	0.449605	0.00111	--	YEATS2	missense	benign
exm565324	rs200555327	6	89808658	B	0.00753	5046	29.52	1	0.00877193	4	0.000403388	NONE	0.04743	40.91	FISHER	1	0.00617284	1	0.000151791	0.001168	++	SRSF12	missense	benign
exm520920	rs199944557	6	25770661	A	0.00761	4990	56.18	1	0.00877193	2	0.000201694	NONE	0.04743	40.91	FISHER	1	0.00617284	1	0.000151791	0.001178	++	SLC17A4	missense	probably-damaging
exm1172960	rs145743798	15	69347675	A	0.000387	93000	12.08	4	0.0350877	31	0.00312626	NONE	0.2314	2.275	FISHER	2	0.0123457	36	0.00546448	0.001255	++	NOX5	coding-synonymous-near-splice,coding-synonymous-near-splice,coding-synonymous-near-splice	.,.,.
exm116587	rs8144	1	160846458	B	0.00244	14325	9.056	3	0.0263158	31	0.00312689	NONE	0.1024	2.806	FISHER	3	0.0185185	44	0.00667881	0.001292	++	ITLN1	missense_variant	probably_damaging
exm412948	rs7677237	4	89306659	B	0.000826	43604	2.622	16	0.140351	535	0.0539532	NONE	0.2038	1.442	LOGISTIC	14	0.0864198	429	0.0651184	0.001503	++	HERC6	missense,missense	benign,benign
exm888101	rs11041525	11	7694013	B	0.00727	4815	5.2	3	0.0263158	56	0.00564858	NONE	0.061	2.85	FISHER	4	0.0246914	58	0.00880389	0.001506	++	CYB5R2	missense_variant	benign
exm870797	rs34809643	11	488541	A	0.00338	10362	13.2	2	0.0175439	16	0.00161388	NONE	0.1043	3.909	FISHER	2	0.0123457	21	0.00318761	0.001661	++	PTDSS2	missense	probably-damaging
exm1270251	rs143743958	16	89347318	B	0.00433	8784	23.93	1	0.00877193	5	0.000504236	NONE	0.09262	13.63	FISHER	1	0.00617284	3	0.000455373	0.001707	++	ANKRD11	missense	benign
exm2264822	rs215761	1	37581516	A	0.00536	6531	1.678	58	0.508772	3746	0.378231	rs849961	0.1079	1.295	LOGISTIC	70	0.432099	2417	0.366879	0.001708	++	NA	NA	NA
exm1375786	rs145895027	18	11886761	A	0.00717	5298	15.92	1	0.00877193	8	0.000807103	NONE	0.0703	20.45	FISHER	1	0.00617284	2	0.000303582	0.001769	++	MPPE1	intron,missense	.,benign
exm164324	rs201923639	1	243349667	A	0.00471	8064	21.79	1	0.00877193	6	0.000605083	NONE	0.09262	13.63	FISHER	1	0.00617284	3	0.000455373	0.001814	++	CEP170	missense,missense,missense	benign,benign,benign
exm1431244	rs142633494	19	12786830	A	0.00786	4835	115800000000	1	0.00877193	0	0	NONE	0.0703	20.45	FISHER	1	0.00617284	2	0.000303582	0.001893	++	DHPS	splice-5,splice-5,splice-5	.,.,.
exm682330	rs3021513	8	11301753	A	0.000426	84490	6.303	6	0.0526316	89	0.0089772	NONE	0.2941	1.903	FISHER	2	0.0123457	43	0.00652702	0.001947	++	FAM167A	missense	benign
exm326550	rs150907072	3	58252948	A	0.00319	10956	16.8	2	0.0175439	12	0.00121041	NONE	0.1357	8.178	FISHER	1	0.00617284	5	0.000758956	0.002248	++	ABHD6	missense_variant	benign
exm895667	rs141999878	11	19256376	A	0.00323	10824	25.24	2	0.0175439	6	0.000605083	NONE	0.1357	8.178	FISHER	1	0.00617284	5	0.000758956	0.002266	++	E2F8	missense	possibly-damaging
exm264925	rs139825405	2	219209228	A	0.00452	8406	38.47	1	0.00877193	3	0.000302602	NONE	0.1144	10.22	FISHER	1	0.00617284	4	0.000607165	0.00229	++	PNKD	missense,missense	benign,benign
exm14902	rs142346784	1	11718797	A	0.00926	4105	9.537	1	0.00877193	13	0.00131101	NONE	0.07499	4.832	FISHER	2	0.0123457	17	0.00258045	0.002301	++	FBXO44	missense,missense,missense,missense	probably-damaging,probably-damaging,probably-damaging,probably-damaging
exm2267842	rs896999	15	69100577	B	0.00204	17622	2.615	12	0.105263	433	0.0436756	NONE	0.183	1.533	LOGISTIC	11	0.0679012	313	0.0475106	0.002369	++	C15orf28	upstream_gene_variant	NA
exm115598	rs114357990	1	160156133	A	0.00275	13804	131.8	1	0.00877193	1	0.000100847	exm117820	0.1564	6.814	FISHER	1	0.00617284	6	0.000910747	0.002456	++	ATP1A4	missense,missense	benign,benign
exm1186943	rs202059945	15	89417081	A	0.00807	4830	102.7	1	0.00877193	1	0.000100929	NONE	0.09262	13.63	FISHER	1	0.00617284	3	0.000455373	0.002671	++	ACAN	missense,intron	probably-damaging,.
exm2259945	rs6702859	1	21031983	A	0.0095	3788	1.608	60	0.526316	4075	0.411035	exm27424	0.1122	1.297	LOGISTIC	76	0.469136	2707	0.410899	0.002758	++	KIF17	intron_variant	NA
exm636394	rs11765552	7	97822115	A	0.000671	53676	1.889	70	0.614035	4549	0.459124	rs6465657,exm2270654	0.5277	1.107	LOGISTIC	77	0.475309	2989	0.453704	0.002761	++	LMTK2	missense	benign
exm327480	rs35912235	3	62503834	B	0.000157	229000	9.979	5	0.0438596	49	0.00494151	NONE	0.4942	1.509	FISHER	1	0.00617284	27	0.00409836	0.002809	++	CADPS	missense_variant	benign
exm727412	rs149195471	8	144732092	B	0.000642	56031	15.73	3	0.0263158	19	0.0019161	NONE	0.3223	2.722	FISHER	1	0.00617284	15	0.00227687	0.002891	++	ZNF623	missense_variant	benign
exm277086	rs151238339	2	234581080	B	0.00473	8028	15.57	1	0.00877193	8	0.000807103	NONE	0.1357	8.178	FISHER	1	0.00617284	5	0.000758956	0.002935	++	UGT1A8	intron_variant	NA
exm524806	rs146147836	6	28251625	B	0.00676	5616	17.12	1	0.00892857	7	0.000707214	NONE	0.1144	10.22	FISHER	1	0.00617284	4	0.000607165	0.00304	++	PGBD1	missense,missense	benign,benign
exm1448450	rs35358946	19	19790690	A	0.00275	12727	7.067	4	0.0350877	44	0.00443727	exm1448441	0.1859	2.088	FISHER	3	0.0185185	59	0.00895568	0.003075	++	ZNF101	missense_variant	benign
exm1153062	rs184928850	15	42289437	A	0.00689	5514	20.83	1	0.00877193	7	0.00070593	NONE	0.1144	10.22	FISHER	1	0.00617284	4	0.000607165	0.003075	++	PLA2G4E	missense	probably-damaging
exm840297	rs142754924	10	90682949	A	0.0012	30070	13.77	3	0.0263158	21	0.00211864	NONE	0.271	3.404	FISHER	1	0.00617284	12	0.00182149	0.003183	++	STAMBPL1	missense_variant	possibly_damaging
exm777889	rs144178223	9	123880790	A	0.00971	3604	6.258	2	0.0178571	33	0.00334143	NONE	0.09674	4.105	FISHER	2	0.0123457	20	0.00303582	0.003217	++	CNTRL	missense_variant	possibly_damaging
exm1587739	rs61752248	22	21165311	B	0.00762	4595	3.739	5	0.0438596	127	0.0128076	NONE	0.1135	2.093	LOGISTIC	5	0.0308642	100	0.0151791	0.00323	++	PI4KA	missense_variant	benign
exm394233	rs117473040	4	37651063	A	0.00756	5028	140900000000	1	0.00877193	0	0	NONE	0.1144	10.22	FISHER	1	0.00617284	4	0.000607165	0.003283	++	RELL1	missense,missense	benign,benign
exm27138	rs45478900	1	20975105	A	0.0045	8442	38.99	1	0.00877193	3	0.000303275	NONE	0.1564	6.814	FISHER	1	0.00617284	6	0.000910747	0.003414	++	PINK1	missense	benign
exm849813	rs150772167	10	102683920	A	0.000815	44190	21.63	2	0.0175439	11	0.00110954	NONE	0.3386	2.551	FISHER	1	0.00617284	16	0.00242866	0.003595	++	FAM178A	missense,missense	probably-damaging,probably-damaging
exm676702	rs139730326	7	158679717	A	0.0092	3804	3.633	4	0.0350877	102	0.0102947	NONE	0.1117	2.133	LOGISTIC	5	0.0308642	98	0.0148755	0.00363	++	WDR60	missense	benign
exm2269846	rs10518608	4	133038675	A	0.00254	13804	1.809	72	0.631579	4871	0.492219	NONE	0.3582	1.158	LOGISTIC	83	0.512346	3149	0.47799	0.003685	++	NA	NA	NA
exm1040226	rs143959006	12	113874594	A	0.000273	132069	9.168	4	0.0350877	46	0.00463897	NONE	0.4942	1.509	FISHER	1	0.00617284	27	0.00409836	0.003771	++	SDSL	missense	possibly-damaging
exm2272268	rs6495451	15	80164053	A	0.0047	7448	0.5765	40	0.350877	4793	0.484044	NONE	0.2856	0.8436	LOGISTIC	68	0.419753	3013	0.457347	0.004483	--	MTHFS	intron_variant	NA
exm936957	rs147305649	11	70332126	A	0.00691	5064	12.69	2	0.0175439	15	0.00151271	NONE	0.1564	6.814	FISHER	1	0.00617284	6	0.000910747	0.004549	++	SHANK2	coding-synonymous,coding-synonymous	.,.
exm622917	rs61739411	7	63537783	A	0.00191	18810	27.28	2	0.0175439	6	0.000605083	NONE	0.2885	3.141	FISHER	1	0.00617284	13	0.00197328	0.004642	++	ZNF727	missense	benign
exm761533	rs146775001	9	95228676	B	0.00741	4725	14.67	2	0.0175439	12	0.00121679	NONE	0.1564	6.814	FISHER	1	0.00617284	6	0.000910747	0.004791	++	CENPP	intron_variant	NA
exm764749	rs142307404	9	99522502	A	0.00283	12376	9.88	2	0.0178571	22	0.00222132	NONE	0.253	3.714	FISHER	1	0.00617284	11	0.0016697	0.004872	++	ZNF510	missense_variant	benign
exm779664	rs55961642	9	125562651	A	0.000308	116766	3.498	12	0.105263	313	0.0315779	NONE	0.561	1.279	LOGISTIC	6	0.037037	185	0.0280814	0.004915	++	OR1K1	missense_variant	benign
exm106217	rs76763715	1	155205634	B	0.00307	11400	12.48	2	0.0175439	18	0.00181525	NONE	0.253	3.714	FISHER	1	0.00617284	11	0.0016697	0.005119	++	GBA	missense_variant,splice_region_variant	possibly_damaging
exm1288696	rs149828392	17	7605071	A	0.00694	5478	20.09	1	0.00877193	6	0.000605083	NONE	0.1767	5.839	FISHER	1	0.00617284	7	0.00106254	0.00533	++	WRAP53	missense,missense,missense,missense	probably-damaging,probably-damaging,probably-damaging,probably-damaging
exm331332	rs11713930	3	85851198	A	0.00824	4245	2.677	8	0.0701754	297	0.0299516	NONE	0.1648	1.733	LOGISTIC	7	0.0432099	154	0.0233758	0.005376	++	CADM2-AS2	intron_variant,nc_transcript_variant	NA
exm870122	rs1136853	11	320805	A	0.00175	20601	3.166	10	0.0877193	320	0.0322711	NONE	0.343	1.424	LOGISTIC	8	0.0493827	243	0.0368852	0.005466	++	IFITM3	missense_variant	benign
exm1027923	rs143721623	12	96422843	A	0.00139	25922	6.569	4	0.0350877	62	0.00625378	NONE	0.3647	1.602	FISHER	2	0.0123457	51	0.00774135	0.005481	++	LTA4H	missense_variant	benign
exm2258375	rs932061	7	4959807	A	0.00737	4750	1.644	61	0.535088	4084	0.41186	NONE	0.2465	1.202	LOGISTIC	73	0.450617	2657	0.403309	0.005614	++	MMD2	coding-synonymous,coding-synonymous	.,.
exm2270259	rs778821	5	152972201	A	0.00808	4330	1.643	53	0.464912	3494	0.352644	NONE	0.2287	1.219	LOGISTIC	66	0.407407	2393	0.363236	0.005752	++	GRIA1	intron_variant	NA
exm763240	rs35177967	9	97055327	A	0.00433	8082	2	22	0.192982	1100	0.110932	exm763314	0.2549	1.317	LOGISTIC	21	0.12963	658	0.0998786	0.005754	++	ZNF169	missense	possibly-damaging
exm1464483	rs34264048	19	39421274	B	0.00128	28072	10.67	3	0.0263158	29	0.00292575	exm1464497	0.3853	2.147	FISHER	1	0.00617284	19	0.00288403	0.005761	++	SARS2	missense,missense	benign,benign
exm1608827	rs147351772	22	39136274	A	0.00189	20076	26.55	1	0.00877193	5	0.000504337	NONE	0.3386	2.551	FISHER	1	0.00617284	16	0.00242866	0.005886	++	SUN2	missense,missense,missense	possibly-damaging,possibly-damaging,possibly-damaging
exm1553581	rs6070697	20	57599402	A	0.00226	15520	0.3238	8	0.0701754	1803	0.181827	exm1553369	0.3794	0.8211	LOGISTIC	25	0.154321	1183	0.179569	0.006105	--	TUBB1	missense	benign
exm1503832	rs117421142	19	54756246	B	0.00488	7176	2.715	8	0.0701754	280	0.0282372	NONE	0.2476	1.639	LOGISTIC	6	0.037037	152	0.0230723	0.006495	++	LILRB5	missense,missense,missense	benign,benign,benign
exm2271088	rs11143193	9	74853935	B	0.00374	9370	1.716	63	0.552632	4087	0.412412	rs11143230	0.419	1.138	LOGISTIC	74	0.45679	2819	0.427899	0.006672	++	GDA	intron_variant	NA
exm2271625	rs613686	11	77882393	B	0.00643	5442	1.825	27	0.236842	1525	0.153792	exm2267195	0.2596	1.265	LOGISTIC	31	0.191358	1048	0.159077	0.007187	++	KCTD21	3_prime_UTR_variant	NA
exm401075	rs199691030	4	57307919	B	0.00387	9810	18.11	1	0.00877193	8	0.00080694	NONE	0.3056	2.917	FISHER	1	0.00617284	14	0.00212508	0.007756	++	PAICS	missense,missense,missense	probably-damaging,probably-damaging,probably-damaging
exm1171062	rs3803414	15	66206204	A	0.00873	4010	1.908	20	0.175439	1008	0.101654	NONE	0.2325	1.34	LOGISTIC	19	0.117284	606	0.0919854	0.00817	++	MEGF11	missense	possibly-damaging
exm2260373	rs961097	14	81921468	A	0.00954	3668	0.3691	8	0.0701754	1678	0.169701	NONE	0.234	0.7528	LOGISTIC	21	0.12963	1110	0.168488	0.008182	--	NA	NA	NA
exm1554247	rs142381631	20	58514466	A	0.00923	3792	13.74	2	0.0175439	12	0.00121017	NONE	0.2158	4.54	FISHER	1	0.00617284	9	0.00136612	0.008345	++	PPP1R3D,C20orf177	intron,missense	.,benign
exm1127139	rs139864899	14	100795978	A	0.00189	19080	5.723	4	0.0350877	74	0.00746269	NONE	0.4311	1.684	FISHER	3	0.0185185	73	0.0110808	0.00853	++	SLC25A47	missense	probably-damaging
exm529110	rs55865499	6	30890988	A	0.00539	6496	10.46	2	0.0175439	21	0.00211779	NONE	0.2885	3.141	FISHER	1	0.00617284	13	0.00197328	0.008751	++	VARS2	missense_variant	benign
exm358863	rs114483579	3	151012541	A	0.00124	29040	8.746	3	0.0263158	37	0.0037321	NONE	0.5064	1.455	FISHER	1	0.00617284	28	0.00425015	0.008953	++	MED12L	intron_variant	NA
exm391454	rs201345299	4	17643730	A	0.00325	10769	5.574	4	0.0350877	62	0.00625378	NONE	0.3647	1.602	FISHER	2	0.0123457	51	0.00774135	0.009023	++	FAM184B	missense_variant	benign
exm1263262	rs138651354	16	84030864	A	0.00668	5238	10.76	2	0.0175439	18	0.00181781	NONE	0.271	3.404	FISHER	1	0.00617284	12	0.00182149	0.009193	++	NECAB2	missense_variant	benign
exm2266439	rs1916667	7	85004375	A	0.00209	16779	0.4596	18	0.163636	2938	0.297068	NONE	0.5661	0.9036	LOGISTIC	44	0.271605	1957	0.297055	0.009198	--	NA	NA	NA
exm2267391	rs2214043	12	111264484	B	0.000106	340318	0.4664	36	0.315789	4972	0.501513	NONE	0.5678	1.096	LOGISTIC	81	0.5	3145	0.477383	0.009216	-+	NA	NA	NA
exm167048	rs12135078	1	248059456	B	0.000859	41916	1.909	73	0.640351	4648	0.468832	NONE	0.9132	1.017	LOGISTIC	73	0.450617	2982	0.452641	0.009321	++	OR2W3	missense	benign
exm527635	rs141407258	6	30514577	A	0.00929	4090	10.91	1	0.00877193	11	0.00110932	NONE	0.2346	4.086	FISHER	1	0.00617284	10	0.00151791	0.009347	++	GNL1	missense_variant	benign
exm1298079	rs61745139	17	16347325	B	7.72e-05	466000	2.399	31	0.27193	1362	0.137354	NONE	0.9083	0.9722	LOGISTIC	20	0.123457	835	0.126746	0.009452	+-	C17orf76	coding-synonymous,missense	.,.
exm1441910	rs3745186	19	17412218	A	0.00495	7072	2.189	16	0.140351	702	0.0707947	NONE	0.3342	1.304	LOGISTIC	15	0.0925926	493	0.074833	0.009461	++	ABHD8	missense	possibly-damaging
exm992882	rs61736289	12	31815167	A	0.00139	25844	2.814	12	0.105263	425	0.0428687	NONE	0.5251	1.236	LOGISTIC	10	0.0617284	348	0.0528233	0.009464	++	METTL20	missense_variant	possibly_damaging
exm1164529	rs1715919	15	56756285	B	0.00974	3592	0.2268	3	0.0263158	1016	0.102481	NONE	0.2477	0.7061	LOGISTIC	12	0.0740741	682	0.103522	0.009469	--	MNS1	missense	benign
exm384352	rs142339779	4	3432319	A	0.00705	5388	117.1	1	0.00877193	1	0.000100847	NONE	0.271	3.404	FISHER	1	0.00617284	12	0.00182149	0.009499	++	RGS12	missense,missense,missense	probably-damaging,probably-damaging,probably-damaging
exm119650	rs61757686	1	165634336	A	0.00991	3532	3.44	4	0.0350877	117	0.0117991	NONE	0.2407	1.855	LOGISTIC	4	0.0246914	90	0.0136612	0.009977	++	ALDH9A1	missense_variant	benign
exm214704	rs199651021	2	98373635	A	0.00882	4310	16.02	1	0.00877193	7	0.00070593	NONE	0.253	3.714	FISHER	1	0.00617284	11	0.0016697	0.009984	++	TMEM131	missense	benign
exm2273386	rs3172604	4	6718775	B	0.00568	6160	0.5458	28	0.245614	3620	0.365952	NONE	0.4241	0.8741	LOGISTIC	53	0.32716	2346	0.356102	0.01024	--	CNO	3_prime_UTR_variant	NA
exm2271221	rs6478322	9	120490389	A	0.00148	25038	10.65	3	0.0263158	29	0.00292457	NONE	0.5183	1.405	FISHER	1	0.00617284	29	0.00440194	0.01026	++	NA	NA	NA
exm45359	rs115388124	1	36893930	A	0.00466	7504	3.688	6	0.0526316	133	0.0134127	NONE	0.3473	1.668	FISHER	2	0.0123457	49	0.00743777	0.01041	++	OSCP1	stop_gained	NA
exm1525896	rs3180370	20	13747441	A	0.00644	5430	0.5394	24	0.210526	3262	0.329229	NONE	0.3938	0.8625	LOGISTIC	48	0.296296	2115	0.321038	0.01053	--	ESF1	missense	benign
exm968773	rs148346044	11	126141370	B	0.00129	27916	6.302	4	0.0350877	59	0.00595118	exm968865	0.5523	1.273	FISHER	1	0.00617284	32	0.00485732	0.01066	++	FOXRED1	missense_variant	benign
exm899931	rs147148220	11	34475387	A	0.00946	3700	10.69	2	0.0175439	19	0.00191726	NONE	0.271	3.404	FISHER	1	0.00617284	12	0.00182149	0.01146	++	CAT	missense_variant	benign
exm123271	rs150935235	1	171254471	A	0.00424	8262	11.31	2	0.0175439	20	0.00201694	NONE	0.4001	2.04	FISHER	1	0.00617284	20	0.00303582	0.01221	++	FMO1	missense_variant	benign
exm397941	rs2289433	4	47839929	B	0.00803	4360	0.474	15	0.131579	2472	0.249294	exm398022	0.375	0.8402	LOGISTIC	35	0.216049	1630	0.24742	0.01251	--	CORIN	missense	benign
exm148594	rs145226766	1	215759981	A	0.00962	3636	11.83	2	0.0175439	17	0.0017144	NONE	0.2885	3.141	FISHER	1	0.00617284	13	0.00197328	0.0126	++	KCTD3	missense_variant	benign
exm2260401	rs28393461	15	101837572	A	0.00872	4015	4.414	4	0.0350877	87	0.0087737	NONE	0.3074	1.829	LOGISTIC	3	0.0185185	80	0.0121433	0.01278	++	SNRPA1	upstream_gene_variant	NA
exm2249561	rs2129284	11	11051740	B	0.000266	135456	0.4719	33	0.289474	4603	0.464199	NONE	0.6761	1.07	LOGISTIC	75	0.462963	2944	0.446873	0.01283	-+	NA	NA	NA
exm1264381	rs17736370	16	84256619	A	0.00463	7552	2.292	14	0.122807	587	0.0592331	NONE	0.4179	1.282	LOGISTIC	12	0.0740741	417	0.0632969	0.01285	++	KCNG4	missense	benign
exm140205	rs142248061	1	203766895	A	0.00536	6531	16.46	2	0.0175439	8	0.000808898	exm140050	0.3853	2.147	FISHER	1	0.00617284	19	0.00288403	0.01329	++	NA	missense_variant	benign
exm1090319	rs150499732	14	23848563	A	0.00119	30349	6.675	5	0.0438596	71	0.00716159	NONE	0.6505	1.458	FISHER	2	0.0123457	56	0.0085003	0.01372	++	CMTM5	missense_variant	benign
exm2264737	rs137673	22	39737669	B	0.00175	20559	0.5342	36	0.315789	4662	0.470149	rs2413583	0.9108	0.9822	LOGISTIC	74	0.45679	3019	0.458257	0.01418	--	NA	NA	NA
exm2258619	rs2514731	8	119157032	B	0.00647	5412	0.5397	25	0.219298	3500	0.353107	NONE	0.4912	0.8879	LOGISTIC	50	0.308642	2151	0.326503	0.01442	--	NA	NA	NA
exm725330	rs11540544	8	143816828	A	0.00466	7512	3.752	6	0.0526316	149	0.0150323	NONE	0.4339	1.661	FISHER	3	0.0185185	74	0.0112325	0.0145	++	C8orf55	missense	probably-damaging
exm1170496	rs138636327	15	65694803	A	0.00278	12597	6.617	3	0.0263158	45	0.00453812	NONE	0.5183	1.405	FISHER	1	0.00617284	29	0.00440194	0.01451	++	IGDCC4	missense	probably-damaging
exm1474705	rs143569741	19	43420408	B	0.00375	9330	6.99	3	0.0263158	42	0.00423558	NONE	0.4689	1.631	FISHER	1	0.00617284	25	0.00379478	0.01458	++	PSG6	missense,missense	.,.
exm669914	rs191157638	7	149512331	A	0.00988	3540	9.048	2	0.0175439	21	0.00211822	NONE	0.3223	2.722	FISHER	1	0.00617284	15	0.00227687	0.0149	++	SSPO	coding-notMod3	.
exm2270902	rs13277869	8	104223564	B	0.000327	110223	1.976	62	0.54386	3780	0.381279	exm714059	0.7236	0.943	LOGISTIC	61	0.376543	2611	0.396327	0.01504	+-	BAALC	intron_variant	NA
exm489436	rs138408376	5	140801426	B	0.00999	3804	10.02	1	0.00877193	12	0.00121017	NONE	0.3386	2.551	FISHER	1	0.00617284	16	0.00242866	0.01605	++	PCDHGB4,PCDHGA8,PCDHGB7,PCDHGB6,PCDHGB5,PCDHGB3,PCDHGB2,PCDHGB1,PCDHGA11,PCDHGA10,PCDHGA9,PCDHGA7,PCDHGA6,PCDHGA5,PCDHGA4,PCDHGA3,PCDHGA2,PCDHGA1	intron,intron,intron,missense,intron,intron,intron,intron,intron,intron,intron,intron,intron,intron,intron,intron,intron,intron,missense,missense	.,.,.,.,.,.,.,.,.,.,.,.,.,.,.,.,.,.,.,.
exm376232	rs201286461	3	195936337	A	0.00741	4720	6.634	3	0.0263158	41	0.0041364	NONE	0.3853	2.147	FISHER	1	0.00617284	19	0.00288403	0.0161	++	ZDHHC19	missense	benign
exm1436744	rs149426594	19	15235879	B	0.00909	3848	2.749	7	0.0614035	223	0.0224889	NONE	0.3622	1.466	LOGISTIC	6	0.037037	160	0.0242866	0.01632	++	ILVBL	utr-5	.
exm1419020	rs1133893	19	8486884	A	0.00176	20412	0.4766	22	0.192982	3301	0.332896	rs7255436	0.8516	0.9683	LOGISTIC	52	0.320988	2153	0.326806	0.01666	--	2002-03-01	missense,missense,missense	benign,benign,benign
exm2272836	rs12980415	19	51619559	B	0.0058	6034	1.762	33	0.289474	1866	0.188181	NONE	0.5086	1.139	LOGISTIC	33	0.203704	1232	0.187007	0.01711	++	NA	NA	NA
exm756642	rs41289967	9	79931101	A	0.00487	7192	8.941	2	0.0175439	24	0.0024262	NONE	0.4817	1.568	FISHER	1	0.00617284	26	0.00394657	0.01769	++	VPS13A	missense_variant	benign
exm694668	rs35286469	8	33246645	B	0.00285	12298	5.031	5	0.0438596	86	0.0086746	NONE	0.5839	1.163	FISHER	1	0.00617284	35	0.00531269	0.01801	++	FUT10	missense_variant	probably_damaging
exm51483	rs138300205	1	43647424	A	0.00908	3852	3.218	5	0.0438596	160	0.0161355	exm51666	0.3912	1.572	LOGISTIC	4	0.0246914	96	0.0145719	0.01837	++	WDR65	missense_variant	probably_damaging
exm2255059	rs5761711	22	27129747	B	0.00978	3576	0.6129	41	0.359649	4720	0.477057	NONE	0.5759	0.916	LOGISTIC	74	0.45679	3135	0.475865	0.01944	--	NA	NA	NA
exm2270534	rs2095381	6	155454811	A	0.00945	3704	2.661	8	0.0701754	274	0.0276377	NONE	0.4139	1.343	LOGISTIC	8	0.0493827	254	0.0385549	0.01995	++	TIAM2	intron_variant	NA
exm648080	rs151289792	7	104747094	A	0.0093	3764	7.437	2	0.0175439	26	0.00262203	NONE	0.4145	1.942	FISHER	1	0.00617284	21	0.00318761	0.02048	++	MLL5	missense_variant	benign
exm2252970	rs7221482	17	37223126	A	0.00391	8946	1.742	64	0.561404	4129	0.416566	NONE	0.8062	1.04	LOGISTIC	68	0.419753	2701	0.409988	0.02049	++	PLXDC1	3_prime_UTR_variant	NA
exm1315174	rs201214109	17	36486848	A	0.00789	4435	7.475	2	0.0175439	26	0.00262626	NONE	0.4558	1.699	FISHER	1	0.00617284	24	0.00364299	0.02143	++	GPR179	missense	probably-damaging
exm1348295	rs35397826	17	66270082	B	0.00347	10098	1.94	25	0.219298	1285	0.129589	NONE	0.6741	1.105	LOGISTIC	22	0.135802	803	0.121888	0.0221	++	SLC16A6,ARSG	missense,missense,intron	benign,benign,.
exm857200	rs1801253	10	115805056	A	0.00863	4055	1.647	42	0.368421	2578	0.260089	rs7076938	0.5806	1.101	LOGISTIC	50	0.308642	1907	0.289466	0.02357	++	ADRB1	missense_variant	benign
exm492772	rs181639116	5	147498551	B	0.00588	5952	6.262	3	0.0263158	46	0.00464365	NONE	0.5412	1.314	FISHER	1	0.00617284	31	0.00470553	0.02365	++	SPINK5	missense,missense,missense	benign,benign,benign
exm2271120	rs7865059	9	105412545	B	0.000592	60756	0.4679	25	0.219298	3734	0.376715	NONE	0.7013	1.065	LOGISTIC	62	0.382716	2407	0.365361	0.02367	-+	NA	NA	NA
exm1143075	rs74653330	15	28228553	A	0.00787	4825	31.84	1	0.00877193	4	0.000403388	NONE	0.4942	1.509	FISHER	1	0.00617284	27	0.00409836	0.02417	++	OCA2	missense_variant	probably_damaging
exm159817	rs1033325	1	233398713	A	0.000609	59100	1.871	55	0.482456	3413	0.344191	NONE	0.7282	0.9419	LOGISTIC	52	0.320988	2186	0.331815	0.0246	+-	PCNXL2	missense	benign
exm2267054	rs4752384	10	121871353	B	0.00659	5310	0.5948	41	0.359649	4799	0.484063	NONE	0.7852	0.9577	LOGISTIC	73	0.450617	3042	0.461749	0.02475	--	NA	NA	NA
exm1311010	rs117180331	17	32647891	A	0.0066	5304	6.2	2	0.0175439	34	0.00342949	NONE	0.5412	1.314	FISHER	1	0.00617284	31	0.00470553	0.02521	++	CCL8	missense_variant	benign
exm1348563	rs2302234	17	66538239	A	0.00689	5076	0.5221	21	0.184211	2957	0.298205	NONE	0.6707	0.9284	LOGISTIC	47	0.290123	2004	0.304189	0.02528	--	FAM20A	missense	benign
exm655151	rs712701	7	127251188	A	0.00682	5130	1.734	37	0.324561	2125	0.21443	exm2270687	0.6214	1.1	LOGISTIC	36	0.222222	1359	0.206284	0.02535	++	PAX4	missense	benign
exm2252768	rs74636066	16	820622	A	0.00774	4520	1.736	34	0.298246	1957	0.197358	exm1199055,exm1199666,exm1199722	0.5879	1.115	LOGISTIC	34	0.209877	1239	0.188069	0.02557	++	MSLNL	coding-synonymous	.
exm2271621	rs614394	11	69419268	B	0.00583	6000	2.028	17	0.149123	769	0.0775984	NONE	0.6083	1.156	LOGISTIC	14	0.0864198	505	0.0766545	0.02626	++	NA	NA	NA
exm2269799	rs11947273	4	92544404	A	0.00589	5940	1.688	68	0.596491	4665	0.470737	NONE	0.8596	1.029	LOGISTIC	78	0.481481	3127	0.474651	0.02632	++	NA	NA	NA
exm445965	rs114249604	5	14610337	B	0.00981	3568	7.316	2	0.0175439	28	0.00282657	NONE	0.4817	1.568	FISHER	1	0.00617284	26	0.00394657	0.02641	++	FAM105A	missense_variant	benign
exm1584987	rs45489597	22	19217422	A	0.00931	3760	5.737	2	0.0175439	37	0.00373134	NONE	0.4942	1.509	FISHER	1	0.00617284	27	0.00409836	0.0266	++	CLTCL1	missense,missense	possibly-damaging,possibly-damaging
exm1534110	rs61739245	20	31877713	A	0.00342	10241	3.91	7	0.0614035	168	0.016956	NONE	0.7165	1.207	LOGISTIC	4	0.0246914	138	0.0209472	0.02806	++	BPIFB1	missense	probably-damaging
exm1580829	rs61735836	21	47572887	A	0.00894	3916	2.395	10	0.0877193	420	0.0423558	NONE	0.54	1.249	LOGISTIC	8	0.0493827	261	0.0396175	0.02874	++	FTCD	missense,missense	benign,benign
exm982952	rs118152239	12	9875323	B	0.00507	6902	4.111	5	0.0446429	121	0.012205	NONE	0.6639	1.338	FISHER	2	0.0123457	61	0.00925926	0.03054	++	CLECL1	missense_variant	NA
exm2266033	rs10463102	5	161179799	B	0.00625	5598	1.721	50	0.438596	3185	0.321198	NONE	0.8141	1.04	LOGISTIC	57	0.351852	2242	0.340316	0.03144	++	NA	NA	NA
exm1047044	rs34149579	12	123345509	A	0.00358	9770	2.508	13	0.114035	480	0.0484066	NONE	0.7675	1.115	LOGISTIC	8	0.0493827	283	0.0429569	0.03175	++	VPS37B	downstream_gene_variant	NA
exm492789	rs2303070	5	147499891	A	0.0014	25636	2.441	17	0.149123	693	0.0698871	exm492709,exm492763,exm2270145	0.9842	0.9945	LOGISTIC	15	0.0925926	622	0.0944141	0.03322	+-	SPINK5	missense,missense,missense	benign,benign,benign
exm226280	rs72841716	2	128744480	B	0.00562	6230	3.734	6	0.0526316	145	0.0146228	NONE	0.7047	1.1	FISHER	2	0.0123457	74	0.0112325	0.0357	++	SAP130	missense_variant	unknown
exm1122292	rs45587635	14	92958522	B	0.0089	3932	2.292	11	0.0964912	453	0.045693	NONE	0.6242	1.19	LOGISTIC	9	0.0555556	309	0.0469035	0.03585	++	SLC24A4	missense_variant	benign
exm2265707	rs10008898	4	60739796	A	0.00838	4175	1.645	62	0.54386	4214	0.42497	NONE	0.8827	1.024	LOGISTIC	70	0.432099	2860	0.434123	0.03723	++	NA	NA	NA
exm1316042	rs9906595	17	37101380	A	0.00229	15264	2.188	19	0.166667	821	0.0827955	NONE	0.9552	1.017	LOGISTIC	13	0.0802469	538	0.0816636	0.03743	++	FBXO47	missense_variant	benign
exm343170	rs12489170	3	122354792	A	0.00578	6055	0.287	5	0.0438596	1365	0.137656	NONE	0.7871	0.9394	LOGISTIC	22	0.135802	955	0.144961	0.03758	--	PARP15	missense,missense	probably-damaging,probably-damaging
exm909231	rs960193	11	56086147	A	0.00558	6272	1.686	52	0.45614	3315	0.334376	exm907615,exm908210,exm2271504,exm909274,exm909353,exm909439,exm909564,exm909603,exm910003,exm910187	0.9444	1.012	LOGISTIC	56	0.345679	2262	0.343352	0.03873	++	OR8K3	missense	benign
exm15531	rs5065	1	11906068	B	0.00882	3968	1.764	27	0.236842	1510	0.152279	NONE	0.7146	1.084	LOGISTIC	25	0.154321	950	0.144202	0.04007	++	NPPA	stop-lost	.
exm2265232	rs2218603	2	167472743	B	0.0027	12987	0.5474	35	0.307018	4356	0.43929	rs13015447	0.7279	1.057	LOGISTIC	75	0.462963	2934	0.445355	0.04101	-+	NA	NA	NA
exm718765	rs80309164	8	124221723	B	0.00541	6468	3.334	7	0.0614035	191	0.0192618	NONE	0.7804	1.154	LOGISTIC	4	0.0246914	140	0.0212508	0.0416	++	FAM83A	missense_variant	unknown
exm506159	rs140622166	5	176409624	B	0.00758	4615	3.534	5	0.0438596	146	0.0147237	exm506093	0.7148	1.057	FISHER	2	0.0123457	77	0.0116879	0.04284	++	UIMC1	splice_region_variant,5_prime_UTR_variant	NA
exm405240	rs150270324	4	73178175	B	0.00101	35784	5.239	6	0.0526316	111	0.0111963	NONE	0.8557	0.8763	LOGISTIC	2	0.0123457	97	0.0147237	0.0435	+-	ADAMTS3	missense_variant	probably_damaging
exm2264471	rs7314355	12	60493222	B	0.00211	16592	1.792	69	0.605263	4563	0.460165	NONE	0.6129	0.9216	LOGISTIC	72	0.444444	3074	0.466606	0.04359	+-	NA	NA	NA
exm898556	rs79980328	11	32674757	B	0.00885	3952	3.912	4	0.0350877	110	0.0110932	NONE	0.7047	1.1	FISHER	2	0.0123457	74	0.0112325	0.0454	++	CCDC73	missense_variant	possibly_damaging
exm1056587	rs1800354	13	23898664	A	0.00612	5718	1.88	24	0.210526	1247	0.125756	exm1057019,exm2271911	0.8501	1.045	LOGISTIC	22	0.135802	837	0.127049	0.04574	++	SGCG	missense	benign
exm2257531	rs909975	6	133014991	A	0.0035	9990	1.743	53	0.464912	3365	0.339351	NONE	0.8587	0.9702	LOGISTIC	53	0.32716	2189	0.332271	0.0459	+-	VNN1	intron_variant	NA
exm235685	rs2059696	2	160673526	B	0.005	6993	1.685	47	0.412281	2890	0.291566	exm2269339,exm235780	0.9655	0.9926	LOGISTIC	50	0.308642	2049	0.31102	0.04642	+-	LY75,LY75-CD302	missense,missense,missense	benign,benign,benign
exm74881	rs17131602	1	92568089	B	0.00325	10780	3.518	7	0.0614035	188	0.0189861	NONE	0.9483	1.039	LOGISTIC	3	0.0185185	121	0.0183667	0.04769	++	BTBD8	missense_variant	benign
exm1356897	rs146508997	17	74005802	A	0.00266	13132	5.51	4	0.0350877	75	0.00756353	NONE	1	0.7245	FISHER	1	0.00617284	56	0.0085003	0.0493	0	CDK3	downstream_gene_variant	NA
exm708211	rs16876805	8	87060843	B	0.0027	12987	4.769	5	0.0438596	93	0.00941486	NONE	1	0.8644	FISHER	1	0.00617284	47	0.00713418	0.04989	0	PSKH2	missense_variant	benign
exm522429	rs138815183	6	26235041	A	0.00283	12363	6.792	3	0.0263158	44	0.00443727	NONE	1	0.9918	FISHER	1	0.00617284	41	0.00622344	0.05086	0	HIST1H1D	missense_variant	possibly_damaging
exm2251202	rs10778271	12	79271359	A	0.00591	5922	0.5609	36	0.315789	4401	0.444097	NONE	0.8424	1.033	LOGISTIC	71	0.438272	2822	0.428355	0.05259	-+	SYT1	intron_variant	NA
exm453996	rs147510643	5	49724058	A	0.00318	10989	6.463	4	0.0350877	58	0.00585504	NONE	1	0.9918	FISHER	1	0.00617284	41	0.00622344	0.0538	0	EMB	missense_variant	benign
exm1600979	rs2074734	22	31535995	B	0.00954	3668	2.206	12	0.105263	522	0.0526528	NONE	0.7834	1.1	LOGISTIC	9	0.0555556	334	0.0506982	0.05443	++	PLA2G3	missense_variant	possibly_damaging
exm2271537	rs12288731	11	91260969	B	0.00665	5262	0.5703	31	0.27193	3893	0.392598	NONE	0.8859	1.024	LOGISTIC	65	0.401235	2585	0.39238	0.05527	-+	NA	NA	NA
exm774461	rs35719524	9	116856481	A	0.000701	51376	1.999	35	0.307018	1793	0.180819	NONE	0.5594	0.8797	LOGISTIC	26	0.160494	1178	0.17881	0.0558	+-	KIF12	missense	benign
exm74952	rs560389	1	92647223	A	0.00801	4370	1.665	52	0.45614	3344	0.338051	NONE	0.9956	0.9991	LOGISTIC	53	0.32716	2115	0.321038	0.05587	+-	KIAA1107	missense	benign
exm602069	rs148761575	7	4874735	A	0.00352	9930	4.963	4	0.0350877	88	0.00887634	NONE	1	0.7961	FISHER	1	0.00617284	51	0.00774135	0.05624	0	RADIL	missense	benign
exm505332	rs752138	5	176011579	B	0.00452	7744	2.506	12	0.105263	444	0.0447761	NONE	0.9772	1.011	LOGISTIC	8	0.0493827	323	0.0490285	0.05718	++	CDHR2	missense_variant	probably_damaging
exm2266595	rs2517010	8	16881740	A	0.00869	4025	1.65	70	0.614035	4789	0.482957	NONE	0.8651	0.9733	LOGISTIC	76	0.469136	3109	0.471919	0.05789	+-	EFHA2	upstream_gene_variant	NA
exm2269163	rs270979	2	161694980	A	0.000394	91448	1.94	68	0.596491	4288	0.432432	NONE	0.2199	0.8176	LOGISTIC	66	0.407407	3013	0.457347	0.05802	+-	NA	NA	NA
exm807316	rs41310221	10	5781802	A	0.00393	8901	4.264	5	0.0438596	110	0.0110954	NONE	1	0.6233	FISHER	1	0.00617284	65	0.00986642	0.05905	0	FAM208B	missense_variant	benign
exm1293619	rs150690480	17	10216063	A	0.00447	7832	3.232	6	0.0526316	180	0.0181598	NONE	0.9943	2.43e-08	LOGISTIC	0	0	97	0.0147237	0.06313	+-	MYH13	missense	probably-damaging
exm1461033	rs113316386	19	38160565	A	0.00834	4195	2.326	9	0.0789474	361	0.0364205	NONE	0.8822	1.065	LOGISTIC	6	0.037037	225	0.034153	0.06422	++	ZNF781	missense_variant	benign
exm2265190	rs13392783	2	115198886	A	0.000375	95904	1.922	64	0.561404	3999	0.403369	rs13014858	0.2473	0.8248	LOGISTIC	56	0.345679	2519	0.382362	0.06467	+-	DPP10	upstream_gene_variant	NA
exm135589	rs3795634	1	200635550	B	0.00835	4190	2.241	12	0.105263	507	0.0511398	NONE	0.8986	1.043	LOGISTIC	10	0.0617284	387	0.0587432	0.06475	++	DDX59	missense_variant	benign
exm2265007	rs12047155	1	50416930	A	0.000393	91632	1.954	68	0.596491	4285	0.432392	rs3127553,exm2264835	0.2047	0.8134	LOGISTIC	63	0.388889	2879	0.437007	0.06594	+-	AGBL4	intron_variant	NA
exm2255795	rs16888	3	157375087	B	0.00621	5634	0.5247	22	0.192982	3124	0.315046	exm2265632	0.8251	1.039	LOGISTIC	55	0.339506	2165	0.328628	0.06706	-+	NA	NA	NA
exm2264420	rs1425801	11	35099975	A	0.00806	4340	1.619	63	0.552632	4378	0.441509	NONE	0.7666	0.9535	LOGISTIC	71	0.438272	2979	0.452186	0.06931	+-	NA	NA	NA
exm1609795	rs77424082	22	39760275	B	0.00554	6314	8.2	2	0.0175439	26	0.00262203	NONE	1	0.7378	FISHER	1	0.00617284	55	0.00834851	0.06948	0	SYNGR1	missense_variant	unknown
exm127384	rs35448215	1	179631242	A	0.00575	6083	1.716	39	0.342105	2279	0.229831	exm127154,exm127220,exm127303	0.8586	0.9666	LOGISTIC	37	0.228395	1517	0.230267	0.07057	+-	TDRD5	missense,missense,missense,missense,missense	probably-damaging,probably-damaging,probably-damaging,probably-damaging,probably-damaging
exm2265701	rs6842213	4	54632173	B	0.00406	8622	1.743	47	0.412281	2887	0.291146	NONE	0.6958	0.9343	LOGISTIC	47	0.290123	2044	0.310261	0.07224	+-	NA	NA	NA
exm2254902	rs888012	2	202561571	A	0.00898	3896	0.5083	19	0.166667	2752	0.277531	NONE	0.9041	1.021	LOGISTIC	47	0.290123	1884	0.285974	0.07483	-+	ALS2	downstream_gene_variant	NA
exm1491511	rs61760904	19	50139932	A	0.00672	5208	5.402	4	0.0357143	69	0.00696829	NONE	1	0.7807	FISHER	1	0.00617284	52	0.00789314	0.07626	0	RRAS	missense	probably-damaging
exm1564632	rs363503	21	30926024	A	0.00697	5022	3.808	5	0.0438596	98	0.00988501	NONE	1	0.9681	FISHER	1	0.00617284	42	0.00637523	0.07759	0	GRIK1	missense_variant,splice_region_variant	benign
exm2254070	rs2064663	1	95902901	A	0.00818	4275	0.5671	25	0.219298	3283	0.331215	NONE	0.784	1.047	LOGISTIC	56	0.345679	2195	0.333182	0.08342	-+	NA	NA	NA
exm251604	rs73979354	2	187605000	A	0.00845	4140	6.989	3	0.0263158	39	0.00393304	NONE	1	0.9918	FISHER	1	0.00617284	41	0.00622344	0.08499	0	FAM171B	missense_variant	benign
exm477788	rs61749631	5	132437499	A	0.00848	4125	3.984	4	0.0350877	98	0.00988302	NONE	1	0.8289	FISHER	1	0.00617284	49	0.00743777	0.08503	0	HSPA4	missense_variant	probably_damaging
exm579138	rs8192624	6	132892253	A	0.00956	3660	1.945	17	0.149123	811	0.0818035	exm579140	0.9861	0.995	LOGISTIC	14	0.0864198	559	0.0848512	0.08514	+-	TAAR6	missense_variant	benign
exm583642	rs45574234	6	144508563	A	0.0087	4020	4.487	4	0.0350877	83	0.00837031	NONE	1	0.6646	FISHER	1	0.00617284	61	0.00925926	0.08591	0	STX11	missense	probably-damaging
exm2263914	rs1586249	2	156136927	B	0.00983	3560	0.5772	26	0.22807	3412	0.34409	NONE	0.7888	1.045	LOGISTIC	59	0.364198	2327	0.353218	0.08816	-+	NA	NA	NA
exm175806	rs1801699	2	21233999	B	0.00446	7848	3.453	7	0.0614035	185	0.0186756	NONE	0.823	0.8755	LOGISTIC	3	0.0185185	141	0.021409	0.08931	+-	APOB	missense_variant	benign
exm369918	rs55752621	3	184910078	A	0.00964	3628	3.596	5	0.0438596	128	0.0129084	NONE	0.9941	2.7e-08	LOGISTIC	0	0	104	0.0157863	0.09068	+-	EHHADH-AS1	downstream_gene_variant	NA
exm201163	rs34999029	2	71740897	A	0.00526	6657	3.928	6	0.0526316	134	0.0135162	NONE	0.8547	0.8766	LOGISTIC	2	0.0123457	100	0.0151791	0.0907	+-	DYSF	missense_variant	benign
exm574982	rs3734381	6	118887303	A	0.00584	5994	1.69	68	0.596491	4644	0.468428	rs281868,rs89107,rs11153730,rs11970286,exm574967	0.5082	0.8989	LOGISTIC	72	0.444444	3148	0.477838	0.09169	+-	C6orf204	missense,missense,missense	benign,benign,benign
exm2272962	rs7283807	21	22539376	B	0.00978	3576	0.6191	41	0.359649	4717	0.475792	NONE	0.6767	1.068	LOGISTIC	76	0.469136	2964	0.449909	0.09169	-+	NCAM2	intron_variant	NA
exm2263868	rs10920333	1	202081212	A	0.00243	14415	0.4536	17	0.149123	2628	0.26524	NONE	0.4701	1.133	LOGISTIC	50	0.308642	1922	0.291743	0.09595	-+	NA	NA	NA
exm1261418	rs145784865	16	81145976	A	0.00801	4370	2.455	9	0.0789474	351	0.0353973	exm1261381,exm1261455	0.9027	0.9452	LOGISTIC	5	0.0308642	211	0.0320279	0.09783	+-	PKD1L2	missense	possibly-damaging
exm1377435	rs45562542	18	18564483	B	0.00803	4360	3.65	5	0.0438596	131	0.0132243	NONE	0.9109	0.9228	LOGISTIC	2	0.0123457	85	0.0129022	0.0985	+-	ROCK1	missense_variant	benign
exm1419998	rs72999925	19	8962389	A	0.0087	4020	2.228	12	0.105263	494	0.0498688	NONE	0.9155	0.956	LOGISTIC	6	0.037037	256	0.0388585	0.09853	+-	MUC16	missense	probably-damaging
exm1415794	rs11668511	19	7542168	A	0.0032	10934	2.787	11	0.0964912	372	0.037553	NONE	0.6668	0.8203	LOGISTIC	5	0.0308642	253	0.0384032	0.1048	+-	PEX11G	missense	probably-damaging
exm2266745	rs7818451	8	84749227	A	0.00981	3568	2.348	10	0.0892857	415	0.0419277	NONE	0.8869	0.9369	LOGISTIC	5	0.0308642	222	0.0336976	0.1108	+-	NA	NA	NA
exm612638	rs78722842	7	30890161	A	0.00165	21780	2.692	13	0.114035	450	0.0453812	NONE	0.5119	0.7585	LOGISTIC	6	0.037037	333	0.0505464	0.1111	+-	FAM188B	missense	probably-damaging
exm515245	rs9502622	6	7602857	A	0.00952	3676	1.874	20	0.175439	1000	0.100888	exm515037	0.8122	0.94	LOGISTIC	17	0.104938	720	0.10929	0.1158	+-	SNRNP48	splice_region_variant,synonymous_variant	NA
exm2268155	rs1788070	18	59657583	A	0.00167	21538	1.794	63	0.552632	4126	0.416179	exm1390022	0.2169	0.8166	LOGISTIC	64	0.395062	2936	0.445659	0.1165	+-	NA	NA	NA
exm997769	rs2070739	12	48367976	A	0.006	5832	1.961	21	0.184211	977	0.0985276	NONE	0.7005	0.8997	LOGISTIC	15	0.0925926	664	0.100789	0.1179	+-	COL2A1	missense,missense	probably-damaging,probably-damaging
exm2259107	rs12378906	9	116810204	A	0.000784	45908	2.299	19	0.166667	777	0.078374	NONE	0.3585	0.7248	LOGISTIC	9	0.0555556	525	0.0796903	0.1186	+-	ZNF618	coding-synonymous	.
exm1024776	rs7312075	12	85432040	A	0.00803	4360	2.001	18	0.163636	914	0.0923232	NONE	0.7687	0.918	LOGISTIC	14	0.0864198	588	0.0892532	0.1193	+-	TSPAN19	upstream_gene_variant	NA
exm2272315	rs12898794	15	74884447	B	0.00637	5490	1.648	49	0.429825	3098	0.312487	rs2472304,rs1378942	0.5445	0.9008	LOGISTIC	49	0.302469	2151	0.326503	0.1194	+-	ARID3B	intron_variant	NA
exm2269519	rs35000036	3	123190731	A	0.00994	3520	1.63	56	0.491228	3705	0.373639	NONE	0.5922	0.9136	LOGISTIC	58	0.358025	2461	0.373558	0.1245	+-	NA	NA	NA
exm2232934	rs3120714	1	246730090	A	0.00239	14670	4.839	5	0.0446429	85	0.00861021	NONE	0.5315	0.534	LOGISTIC	1	0.00617284	84	0.0127505	0.1299	+-	CNST	splice_region_variant,5_prime_UTR_variant	NA
exm206001	rs62640882	2	79313990	A	0.00941	3824	2.462	9	0.0789474	326	0.0328828	NONE	0.7832	0.8788	LOGISTIC	5	0.0308642	220	0.0333941	0.1324	+-	REG1B	missense_variant	benign
exm588496	rs17082709	6	152777095	B	0.00396	8829	2.328	15	0.131579	573	0.0577971	NONE	0.5786	0.8239	LOGISTIC	9	0.0555556	443	0.0672435	0.1327	+-	SYNE1	missense_variant	benign
exm1326601	rs16941	17	41244435	B	0.00566	6188	1.694	51	0.447368	3256	0.328358	exm1326521,exm1326586,exm1326613,exm1326846,exm2268007	0.4562	0.8769	LOGISTIC	49	0.302469	2183	0.33136	0.1352	+-	BRCA1	missense,missense,intron,intron,missense	benign,benign,.,.,benign
exm534819	rs2070600	6	32151443	A	0.00452	7744	2.217	16	0.140351	703	0.0709241	rs3871466,rs3869096,rs805284,rs2022059,rs8192575,rs2071285,rs2854050	0.6069	0.8038	LOGISTIC	6	0.037037	285	0.0432605	0.136	+-	RNF5	downstream_gene_variant	NA
exm392344	rs3736265	4	23814707	A	0.00568	6160	2.316	13	0.114035	521	0.0525626	NONE	0.628	0.837	LOGISTIC	8	0.0493827	387	0.0587432	0.1404	+-	PPARGC1A	missense_variant	unknown
exm2257433	rs2895618	6	106266373	A	0.00363	9630	1.794	72	0.631579	4955	0.499697	NONE	0.2218	0.8217	LOGISTIC	73	0.450617	3274	0.497115	0.142	+-	NA	NA	NA
exm774075	rs41305473	9	116346118	A	0.000286	126000	2.444	23	0.201754	988	0.0997375	exm773874	0.1892	0.6588	LOGISTIC	11	0.0679012	638	0.0968427	0.1434	+-	RGS3	missense,missense,intron,missense	benign,benign,.,benign
exm283037	rs6707568	2	241828034	A	0.00531	6594	3.484	7	0.0614035	177	0.0178499	NONE	0.6266	0.7032	LOGISTIC	2	0.0123457	116	0.0176078	0.1437	+-	C2orf54	missense,missense	benign,benign
exm654442	rs6949082	7	123514896	A	0.00514	6804	0.3883	9	0.0789474	1784	0.179911	NONE	0.5045	1.147	LOGISTIC	31	0.191358	1111	0.16864	0.1506	-+	HYAL4	missense	benign
exm2263996	rs4374540	3	83546019	A	0.00464	7536	1.724	61	0.535088	4008	0.404195	NONE	0.3013	0.844	LOGISTIC	60	0.37037	2668	0.404979	0.1559	+-	NA	NA	NA
exm2260714	rs73351957	17	78829069	A	0.00624	5610	2.451	10	0.0877193	390	0.0393304	NONE	0.5612	0.7646	LOGISTIC	5	0.0308642	273	0.041439	0.1704	+-	RPTOR	intron_variant	NA
exm626106	rs118088869	7	73279413	A	0.00637	5496	2.924	9	0.0789474	277	0.0279347	NONE	0.5671	0.7469	LOGISTIC	4	0.0246914	225	0.034153	0.1711	+-	WBSCR28	missense_variant	benign
exm57776	rs78469326	1	47904000	A	0.00555	6307	2.231	13	0.114035	523	0.052743	NONE	0.5062	0.7808	LOGISTIC	8	0.0493827	413	0.0626897	0.1778	+-	MGC12982	upstream_gene_variant	NA
exm437846	rs9991339	4	187088248	A	0.000345	104370	4.709	8	0.0701754	174	0.0175474	exm2261680	0.1667	0.2473	LOGISTIC	1	0.00617284	174	0.0264117	0.1893	+-	FAM149A	missense_variant,splice_region_variant	benign
exm987153	rs11609202	12	14959470	B	0.00706	4955	2.667	8	0.0701754	283	0.0285397	NONE	0.5021	0.6738	LOGISTIC	3	0.0185185	191	0.0289921	0.2047	+-	C12orf60	intron_variant	NA
exm2249657	rs2618202	11	127169960	B	0.0089	3932	1.682	70	0.614035	4824	0.486486	NONE	0.2462	0.8286	LOGISTIC	71	0.438272	3186	0.483607	0.2057	+-	NA	NA	NA
exm2269297	rs6715339	2	92027973	B	0.00843	4150	0.5648	29	0.254386	3692	0.372328	NONE	0.3003	1.182	LOGISTIC	68	0.419753	2475	0.375797	0.2138	-+	NA	NA	NA
exm334983	rs6784362	3	102157365	A	0.00145	24750	1.968	29	0.258929	1502	0.151871	exm334985,exm335014	0.1972	0.7332	LOGISTIC	20	0.123457	1058	0.160595	0.2153	+-	ZPLD1	missense	benign
exm2271825	rs1388093	12	19028431	A	0.0023	15248	1.827	39	0.342105	2289	0.230886	NONE	0.1956	0.7756	LOGISTIC	33	0.203704	1665	0.252732	0.2168	+-	NA	NA	NA
exm248742	rs34070843	2	179605725	B	0.00188	19160	3.894	8	0.0701754	186	0.0187576	exm245447,exm247907	0.2747	0.3311	LOGISTIC	1	0.00617284	126	0.0191257	0.2237	+-	TTN	missense,intron,missense,missense	.,.,.,.
exm619934	rs72601626	7	47917087	A	0.00149	24225	2.466	15	0.131579	597	0.0602057	NONE	0.2191	0.6177	LOGISTIC	7	0.0432099	424	0.0643594	0.2317	+-	PKD1L1	splice_region_variant,synonymous_variant	NA
exm2266378	rs213272	7	18504411	B	0.005	7000	0.5412	27	0.236842	3558	0.358814	NONE	0.1943	1.237	LOGISTIC	64	0.395062	2274	0.345173	0.2463	-+	HDAC9	intron_variant	NA
exm875339	rs2672785	11	1246941	B	0.000592	60756	1.986	38	0.333333	2049	0.206636	exm875344,exm875718,exm875743,exm876527,rs2090192	0.08093	0.6826	LOGISTIC	25	0.154321	1395	0.211749	0.2547	+-	MUC5B	missense	benign
exm2249195	rs4881086	10	3155698	A	0.00831	4210	1.698	40	0.350877	2421	0.2442	NONE	0.3064	0.8181	LOGISTIC	35	0.216049	1669	0.253339	0.2548	+-	PFKP	coding-synonymous,coding-synonymous	.,.
exm789527	rs7024108	9	133962930	A	0.00879	3980	0.5656	27	0.236842	3511	0.354074	exm789317	0.2532	1.205	LOGISTIC	61	0.376543	2181	0.331056	0.2648	-+	LAMC3	missense	benign
exm179719	rs36045790	2	27308159	A	0.00996	3512	2.459	9	0.0789474	320	0.0322776	NONE	0.4401	0.6327	LOGISTIC	3	0.0185185	181	0.0274742	0.2651	+-	KHK	upstream_gene_variant	NA
exm2262533	rs715734	8	78861595	A	0.00963	3632	2.454	10	0.0877193	372	0.0375151	NONE	0.3674	0.6285	LOGISTIC	4	0.0246914	266	0.0403764	0.3015	+-	NA	NA	NA
exm1378563	rs80358251	18	21140367	A	0.00859	4075	3.557	6	0.0526316	143	0.0144211	NONE	0.3562	0.3923	LOGISTIC	1	0.00617284	93	0.0141166	0.3049	+-	NPC1	missense_variant	benign
exm2270203	rs1500367	5	52464757	A	0.00209	16711	2.465	13	0.114035	500	0.0504236	NONE	0.1681	0.4955	LOGISTIC	4	0.0246914	325	0.0493321	0.3151	+-	NA	NA	NA
exm652311	rs213950	7	117199533	A	0.00617	5670	0.5806	33	0.289474	4055	0.409431	NONE	0.1211	1.282	LOGISTIC	75	0.462963	2622	0.397996	0.3177	-+	CFTR	missense_variant	benign
exm756282	rs41289953	9	79324408	B	0.00126	28507	2.622	13	0.114035	480	0.0484457	exm2262679	0.1145	0.4473	LOGISTIC	4	0.0246914	369	0.0560109	0.3382	+-	PRUNE2	missense	benign
exm1388965	rs56145533	18	56203136	B	0.00215	16269	3.098	8	0.0701754	248	0.0250101	exm1389069,exm1389121	0.1476	0.2324	LOGISTIC	1	0.00617284	175	0.0265634	0.3534	+-	ALPK2	missense_variant	benign
exm2261856	rs2244977	5	152621660	B	0.00742	4715	1.765	33	0.289474	1807	0.182415	NONE	0.1913	0.7379	LOGISTIC	22	0.135802	1196	0.181542	0.3686	+-	NA	NA	NA
exm2252984	rs1901187	17	38646147	B	0.00893	3920	0.574	33	0.289474	4103	0.413776	NONE	0.08125	1.326	LOGISTIC	80	0.493827	2834	0.430176	0.4119	-+	TNS4	intron_variant	NA
exm856919	rs41292632	10	115529576	B	0.00918	3812	0.3813	8	0.0701754	1632	0.165182	NONE	0.1788	1.304	LOGISTIC	34	0.209877	1112	0.168792	0.4172	-+	C10orf81	missense,missense,missense,missense	benign,benign,benign,benign
exm1290773	rs72842957	17	7984479	A	0.00953	3672	3.165	5	0.0438596	152	0.0153288	NONE	0.2177	0.288	LOGISTIC	1	0.00617284	139	0.021099	0.4394	+-	ALOX12B	missense	benign
exm276846	rs838543	2	234432017	B	0.00801	4370	0.4533	12	0.105263	2079	0.209703	exm276775	0.1237	1.317	LOGISTIC	42	0.259259	1389	0.210838	0.4577	-+	USP40	missense	benign
exm966446	rs61736181	11	124294213	A	0.00544	6433	2.803	7	0.0614035	237	0.0239056	NONE	0.1308	0.2177	LOGISTIC	1	0.00617284	185	0.0280814	0.4892	+-	OR8B4	missense_variant	probably_damaging
exm2270439	rs604924	6	161383479	A	0.00978	3576	0.558	27	0.236842	3486	0.351624	NONE	0.08431	1.329	LOGISTIC	64	0.395062	2156	0.327262	0.4945	-+	NA	NA	NA
exm1509441	rs310453	19	56047448	A	0.0082	4270	1.904	21	0.184211	1045	0.105577	exm1509382	0.1336	0.6196	LOGISTIC	11	0.0679012	681	0.10337	0.5038	+-	SBK2	missense	benign
exm1282028	rs4790235	17	4806052	A	0.00778	4500	2.629	8	0.0714286	290	0.0293285	exm1283576	0.1504	0.2355	LOGISTIC	1	0.00617284	167	0.0253491	0.5063	+-	C17orf107	3_prime_UTR_variant	NA
exm679173	rs2083914	8	6302154	A	0.00313	11172	1.881	28	0.245614	1469	0.148174	exm679175,exm679250	0.05689	0.6099	LOGISTIC	17	0.104938	1081	0.164086	0.5225	+-	MCPH1	missense,missense,missense	probably-damaging,probably-damaging,probably-damaging
exm2253763	rs16964473	19	31125691	A	0.00786	4450	0.5991	39	0.342105	4624	0.466317	NONE	0.02389	1.44	LOGISTIC	91	0.561728	3107	0.471615	0.5626	-+	NA	NA	NA
exm2266888	rs7028052	9	5703443	A	0.00299	11712	1.793	37	0.324561	2075	0.209469	NONE	0.02994	0.6032	LOGISTIC	22	0.135802	1408	0.213722	0.6102	+-	KIAA1432	intron_variant	NA
exm789588	rs112844133	9	133995629	B	0.00654	5352	2.703	8	0.0714286	279	0.0282274	NONE	0.0871	0.1798	LOGISTIC	1	0.00617284	210	0.0318761	0.6157	+-	AIF1L	missense_variant	possibly_damaging
exm661240	rs59985563	7	138603282	B	0.00845	4140	1.698	31	0.27193	1818	0.18334	NONE	0.04476	0.6166	LOGISTIC	20	0.123457	1231	0.186855	0.7133	+-	KIAA1549	missense,missense	benign,benign
exm2275588	rs75073607	2	55408785	A	1.39e-05	2597000	16.53	5	0.0438596	31	0.00312752	NONE	NA	NA	NA	NA	NA	NA	NA	NA	NA	NA	NA	NA
exm91581	rs147055033	1	145562532	B	2.58e-05	1397000	7.235	8	0.0701754	113	0.011398	NONE	NA	NA	NA	NA	NA	NA	NA	NA	NA	NA	NA	NA
exm1114858	rs140098306	14	74973443	A	6.05e-05	628371	194.1	1	0.00877193	1	0.000100847	NONE	NA	NA	NA	NA	NA	NA	NA	NA	NA	NA	NA	NA
rs12233132	rs12233132	2	25328703	A	6.27e-05	574000	2.143	47	0.412281	2532	0.255345	rs3731631	NA	NA	NA	NA	NA	NA	NA	NA	NA	NA	NA	NA
rs1561570	rs1561570	10	13155726	B	0.000112	320358	0.4599	34	0.298246	4679	0.471959	NONE	NA	NA	NA	NA	NA	NA	NA	NA	NA	NA	NA	NA
exm443409	rs140003855	5	6620271	A	1.23e-05	3095000	287.7	2	0.0175439	1	0.000100847	NONE	1	NA	FISHER	0	0	0	0	NA	NA	NSUN2	missense,missense	probably-damaging,probably-damaging
exm145229	rs146958450	1	208200640	A	0.000138	276000	331400000000	1	0.00877193	0	0	NONE	NA	NA	NA	NA	NA	NA	NA	NA	NA	NA	NA	NA
exm1475685	rs201832907	19	43965819	A	0.000138	276000	331300000000	1	0.00877193	0	0	NONE	NA	NA	NA	NA	NA	NA	NA	NA	NA	NA	NA	NA
exm1585524	rs737868	22	19747082	A	0.000138	260478	0.3851	19	0.166667	3357	0.339709	NONE	NA	NA	NA	NA	NA	NA	NA	NA	NA	NA	NA	NA
exm1113631	rs200759581	14	74062288	A	2.39e-05	1505000	92.6	2	0.0175439	3	0.000302602	NONE	1	0	FISHER	0	0	3	0.000455373	NA	NA	ACOT4	stop_gained	NA
exm776992	rs189396476	9	123156869	B	2.61e-05	1379000	89.69	2	0.0175439	4	0.000403388	NONE	1	0	FISHER	0	0	7	0.00106254	NA	NA	CDK5RAP2	missense,missense	benign,benign
exm574883	rs141802559	6	118635315	A	5.38e-05	707000	194.8	1	0.00877193	1	0.000100847	NONE	1	0	FISHER	0	0	6	0.000910747	NA	NA	SLC35F1	missense	probably-damaging
exm336264	rs146650880	3	108672572	A	0.00014	270458	306.3	1	0.00877193	1	0.000100867	NONE	NA	NA	NA	NA	NA	NA	NA	NA	NA	NA	NA	NA
exm1195530	NA	16	314662	A	6.28e-05	605394	234.3	2	0.0175439	1	0.000100847	NONE	1	0	FISHER	0	0	5	0.000758956	NA	NA	ITFG3	missense	probably-damaging
exm133637	rs200339924	1	196871607	A	0.000142	266733	331600000000	1	0.00877193	0	0	NONE	NA	NA	NA	NA	NA	NA	NA	NA	NA	NA	NA	NA
exm1706282	rs140477675	11	2339111	A	7.47e-05	509000	121	2	0.0175439	2	0.000201694	NONE	1	0	FISHER	0	0	1	0.000151791	NA	NA	TSPAN32	missense	possibly-damaging
exm1575038	rs112011493	21	44840296	A	8.19e-05	464070	259.6	2	0.0175439	1	0.000100888	exm1576078,exm1576079	1	0	FISHER	0	0	4	0.000607165	NA	NA	SIK1	missense	benign
exm258730	rs149852656	2	204309653	A	9.09e-05	418162	201.3	1	0.00877193	1	0.000101338	NONE	1	NA	FISHER	0	0	0	0	NA	NA	RAPH1	missense_variant	unknown
exm311583	rs138367529	3	48600230	A	9.44e-05	402597	233.6	2	0.0175439	1	0.000100929	exm310825,exm315194,exm315878,exm316371	1	0	FISHER	0	0	11	0.0016697	NA	NA	UCN2	missense	probably-damaging
exm726245	rs150442062	8	144411525	A	0.000124	291416	65.85	2	0.0175439	6	0.000605449	NONE	1	0	FISHER	0	0	5	0.000758956	NA	NA	TOP1MT	stop-gained	.
exm344215	rs150007422	3	123420286	A	0.000131	275724	45.11	2	0.0175439	5	0.000504439	NONE	1	NA	FISHER	0	0	0	0	NA	NA	MYLK	missense-near-splice,missense-near-splice,missense-near-splice,missense-near-splice	probably-damaging,probably-damaging,probably-damaging,probably-damaging
exm1211809	rs139544666	16	3639991	A	0.000138	276000	331500000000	1	0.00877193	0	0	exm1209140	1	0	FISHER	0	0	1	0.000151791	NA	NA	SLX4	missense	benign
exm127915	rs150337212	1	180062747	A	0.000138	276000	331400000000	1	0.00877193	0	0	NONE	1	NA	FISHER	0	0	0	0	NA	NA	CEP350	missense	probably-damaging
exm406996	rs148278023	4	76898867	B	0.000138	276000	331400000000	1	0.00877193	0	0	NONE	1	0	FISHER	0	0	3	0.000455373	NA	NA	SDAD1	missense	benign
exm612095	rs145580985	7	30469036	A	0.000138	276000	331400000000	1	0.00877193	0	0	NONE	1	NA	FISHER	0	0	0	0	NA	NA	NOD1	missense	benign
exm52988	rs141679111	1	44149406	A	0.000285	133464	165.5	1	0.00877193	1	0.000100867	NONE	NA	NA	NA	NA	NA	NA	NA	NA	NA	NA	NA	NA
exm802586	rs121918236	9	140128174	A	0.000138	276446	331600000000	1	0.00877193	0	0	NONE	1	NA	FISHER	0	0	0	0	NA	NA	SLC34A3	splice_region_variant,synonymous_variant	NA
exm670149	rs200928229	7	149522449	A	0.000141	275724	293.6	1	0.00877193	1	0.000100847	NONE	1	0	FISHER	0	0	2	0.000303582	NA	NA	SSPO	coding-synonymous	.
exm910131	rs141836537	11	56468431	A	0.000166	217128	81.11	2	0.0175439	3	0.000302541	NONE	1	0	FISHER	0	0	5	0.000758956	NA	NA	OR9G1	missense	benign
exm516054	rs72821581	6	10756728	B	0.00031	116064	3.226	14	0.122807	424	0.0427592	NONE	NA	NA	NA	NA	NA	NA	NA	NA	NA	NA	NA	NA
exm571735	rs147338757	6	110778093	A	0.000169	224775	229.1	1	0.00877193	1	0.000100949	NONE	1	0	FISHER	0	0	3	0.000455373	NA	NA	SLC22A16	missense	benign
exm435162	rs200081257	4	177249434	A	0.000188	201596	191.1	1	0.00877193	1	0.000100847	NONE	1	NA	FISHER	0	0	0	0	NA	NA	SPCS3	missense_variant	benign
exm571445	rs141069208	6	110434627	B	0.000248	145124	58.94	2	0.0175439	4	0.000404122	NONE	1	0	FISHER	0	0	4	0.000607165	NA	NA	WASF1	missense,missense,missense,missense	possibly-damaging,possibly-damaging,possibly-damaging,possibly-damaging
exm425536	rs200257540	4	140811578	A	0.000256	148404	187.1	1	0.00877193	1	0.000100847	NONE	1	0	FISHER	0	0	1	0.000151791	NA	NA	MAML3	coding	.
exm1490514	rs201622869	19	49920429	A	0.000262	144855	380100000000	1	0.00877193	0	0	NONE	1	0	FISHER	0	0	4	0.000607165	NA	NA	CCDC155	missense	benign
exm1554330	rs201613457	20	58557976	B	0.000262	144855	380500000000	1	0.00877193	0	0	exm1556958	1	0	FISHER	0	0	1	0.000151791	NA	NA	CDH26	splice_acceptor_variant	NA
exm2255740	rs201052932	3	142272171	B	0.000262	144855	380500000000	1	0.00877193	0	0	NONE	1	0	FISHER	0	0	1	0.000151791	NA	NA	ATR	coding-synonymous	.
exm244999	rs147338889	2	179341790	B	0.000262	144855	380000000000	1	0.00877193	0	0	NONE	1	0	FISHER	0	0	1	0.000151791	NA	NA	FKBP7	coding-synonymous-near-splice,coding-synonymous-near-splice	.,.
exm382547	rs139626221	4	2306196	A	0.000416	91264	342500000000	1	0.00877193	0	0	NONE	NA	NA	NA	NA	NA	NA	NA	NA	NA	NA	NA	NA
exm254277	rs147124238	2	196791271	B	0.000262	144855	384500000000	1	0.00892857	0	0	NONE	1	0	FISHER	0	0	5	0.000758956	NA	NA	DNAH7	missense_variant	benign
exm929704	rs151205221	11	66055381	A	0.000285	126238	28.37	2	0.0175439	10	0.00100867	exm924086	1	0	FISHER	0	0	1	0.000151791	NA	NA	YIF1A	missense	probably-damaging
exm1358971	rs145534754	17	74732352	A	0.0003	126492	151.6	1	0.00877193	2	0.000201694	NONE	1	0	FISHER	0	0	1	0.000151791	NA	NA	SRSF2	missense_variant	unknown
exm957201	rs140355874	11	114316718	A	0.0003	126619	195.6	1	0.00877193	1	0.00010099	NONE	1	NA	FISHER	0	0	0	0	NA	NA	REXO2	missense	probably-damaging
exm89394	rs115551394	1	120436918	A	0.000313	114885	75.22	2	0.0175439	3	0.000302602	NONE	1	0	FISHER	0	0	8	0.00121433	NA	NA	ADAM30	missense	benign
exm746516	rs150275904	9	33953294	A	0.000331	108891	23.61	3	0.0263158	12	0.00121041	NONE	1	0	FISHER	0	0	16	0.00242866	NA	NA	SNORD121A	upstream_gene_variant	NA
exm1028010	rs142850366	12	96660883	A	0.000334	116649	203	1	0.00877193	1	0.000100867	NONE	1	0	FISHER	0	0	1	0.000151791	NA	NA	ELK3	missense_variant	probably_damaging
exm733612	rs11994207	8	145771154	A	0.000345	104475	13.99	3	0.0263158	24	0.00242326	exm732025,exm733345	1	0	FISHER	0	0	24	0.00364299	NA	NA	ARHGAP39	missense	probably-damaging
exm755843	rs114508164	9	78923638	A	0.000382	99600	180.3	1	0.00877193	1	0.000100847	NONE	1	0	FISHER	0	0	2	0.000303582	NA	NA	PCSK5	missense	.
exm312006	rs2228563	3	48624040	A	0.000396	91000	11.15	4	0.0350877	36	0.00363123	exm310073,exm310994,exm312184,exm313782,exm314603	1	0	FISHER	0	0	36	0.00546448	NA	NA	COL7A1	missense	benign
exm1469081	rs34299942	19	41117081	A	0.000415	91540	343000000000	1	0.00877193	0	0	exm1467340	1	0	FISHER	0	0	3	0.000455373	NA	NA	LTBP4	missense,missense,missense	probably-damaging,probably-damaging,probably-damaging
exm959159	rs150608549	11	117693403	B	0.000415	91540	342900000000	1	0.00877193	0	0	exm962139	1	0	FISHER	0	0	4	0.000607165	NA	NA	FXYD2,FXYD6-FXYD2	missense,missense,missense	benign,benign,benign
exm600326	rs145168154	7	2689593	A	0.000416	91264	343100000000	1	0.00877193	0	0	NONE	1	0	FISHER	0	0	1	0.000151791	NA	NA	TTYH3	missense_variant	possibly_damaging
exm1393069	rs199564918	18	72347444	B	0.000418	91000	341900000000	1	0.00877193	0	0	NONE	1	NA	FISHER	0	0	0	0	NA	NA	ZNF407	missense,missense,missense	probably-damaging,probably-damaging,probably-damaging
exm302382	rs201126897	3	39227743	A	0.00042	90454	116.5	1	0.00877193	2	0.000201735	exm301414	1	NA	FISHER	0	0	0	0	NA	NA	XIRP1	missense,missense	probably-damaging,probably-damaging
exm973613	rs200657132	12	1025614	A	0.000434	87648	90.95	1	0.00877193	2	0.000201776	NONE	1	0	FISHER	0	0	2	0.000303582	NA	NA	RAD52	missense_variant	possibly_damaging
exm327225	rs149063170	3	62189076	A	0.000435	82751	24.32	2	0.0178571	10	0.00101092	NONE	1	0	FISHER	0	0	8	0.00121433	NA	NA	PTPRG	missense	probably-damaging
exm739121	rs139719908	9	8521513	A	0.000456	83244	88.77	2	0.0175439	2	0.000201735	NONE	1	0	FISHER	0	0	3	0.000455373	NA	NA	PTPRD	missense,missense,missense,missense,missense,missense	benign,benign,benign,benign,benign,benign
exm1155570	rs113463533	15	43552360	A	0.000488	73778	12.3	3	0.0263158	28	0.00282372	exm1154438,exm1154469,exm1154494,exm1154568,rs16957063	1	0	FISHER	0	0	19	0.00288403	NA	NA	TGM5	missense_variant	benign
exm433226	rs17853802	4	169196609	A	0.000516	69720	11.15	4	0.0350877	35	0.00353179	NONE	1	0	FISHER	0	0	30	0.00455373	NA	NA	DDX60	missense_variant	benign
exm795988	rs72766544	9	138439809	B	0.00069	52205	1.908	48	0.421053	2719	0.274314	exm795995	NA	NA	NA	NA	NA	NA	NA	NA	NA	NA	NA	NA
exm127799	rs35589931	1	180012213	B	0.000523	68862	47.96	2	0.0175439	5	0.000504439	NONE	1	0	FISHER	0	0	6	0.000910747	NA	NA	CEP350	missense	benign
exm1284418	rs62637014	17	6329101	A	0.000534	67456	55.2	2	0.0175439	4	0.000403959	NONE	1	0	FISHER	0	0	2	0.000303582	NA	NA	AIPL1	stop_gained	NA
exm683880	rs11545035	8	15480643	B	0.000708	50847	7.235	5	0.0438596	66	0.006691	NONE	0.6374	0	FISHER	0	0	52	0.00789314	NA	NA	TUSC3	missense_variant	benign
exm2271724	rs10880835	12	46079245	B	0.000712	50592	1.901	73	0.640351	4808	0.484873	rs1373549	NA	NA	NA	NA	NA	NA	NA	NA	NA	NA	NA	NA
exm320612	rs138422594	3	52384020	A	0.000585	65000	96.67	1	0.00877193	2	0.000201694	NONE	1	0	FISHER	0	0	1	0.000151791	NA	NA	DNAH1	missense	probably-damaging
rs2243803	rs2243803	18	42956672	B	0.000775	46436	1.867	65	0.570175	4116	0.41517	NONE	NA	NA	NA	NA	NA	NA	NA	NA	NA	NA	NA	NA
exm788019	rs144757496	9	132595960	A	0.00059	61000	17.87	2	0.0175439	13	0.00131101	NONE	1	0	FISHER	0	0	6	0.000910747	NA	NA	USP20	upstream_gene_variant	NA
exm768302	rs201613718	9	106864334	A	0.000605	62811	205.2	1	0.00877193	1	0.000100888	NONE	1	NA	FISHER	0	0	0	0	NA	NA	SMC2	missense_variant	possibly_damaging
IND8-101678057	NA	8	101608882	A	0.00085	44730	301400000000	1	0.00877193	0	0	NONE	NA	NA	NA	NA	NA	NA	NA	NA	NA	NA	NA	NA
exm1464943	rs139176035	19	39734656	A	0.000858	44280	106.2	1	0.00877193	2	0.000201776	NONE	NA	NA	NA	NA	NA	NA	NA	NA	NA	NA	NA	NA
exm665729	rs200343853	7	142880936	B	0.000616	58469	24.48	2	0.0175439	10	0.00100888	NONE	1	0	FISHER	0	0	2	0.000303582	NA	NA	TAS2R39	missense	probably-damaging
exm1561241	rs143233617	20	62597770	A	0.000637	59640	264200000000	1	0.00877193	0	0	NONE	1	NA	FISHER	0	0	0	0	NA	NA	ZNF512B	missense	probably-damaging
IND20-19815342	NA	20	19867343	B	0.000876	43384	55.11	1	0.00877193	3	0.000302602	NONE	NA	NA	NA	NA	NA	NA	NA	NA	NA	NA	NA	NA
exm42806	rs140823731	1	34667772	A	0.000637	59640	264200000000	1	0.00877193	0	0	NONE	1	0	FISHER	0	0	3	0.000455512	NA	NA	C1orf94	missense,missense	probably-damaging,probably-damaging
exm605927	rs138073597	7	11419259	A	0.000637	59640	264500000000	1	0.00877193	0	0	NONE	1	0	FISHER	0	0	4	0.000607165	NA	NA	THSD7A	missense	possibly-damaging
exm660629	rs149374418	7	138200030	A	0.000637	59640	263600000000	1	0.00877193	0	0	NONE	1	0	FISHER	0	0	1	0.000151791	NA	NA	TRIM24	missense,missense	probably-damaging,probably-damaging
exm804756	rs200667970	9	141015251	A	0.000637	59640	264400000000	1	0.00877193	0	0	NONE	1	NA	FISHER	0	0	0	0	NA	NA	CACNA1B	missense	probably-damaging
exm569498	rs150607276	6	107110855	B	0.000662	54340	22.65	2	0.0178571	10	0.00101112	NONE	1	0	FISHER	0	0	9	0.00136612	NA	NA	QRSL1	missense_variant,splice_region_variant	benign
exm737729	rs141830507	9	5810103	B	0.000946	40180	60.55	1	0.00877193	3	0.000302541	NONE	0.024	NA	FISHER	1	0.00617284	0	0	NA	NA	ERMP1	missense	benign
exm1477599	rs142253299	19	44660524	B	0.000694	51844	19.32	3	0.0263158	15	0.00151546	NONE	1	0	FISHER	0	0	10	0.00151791	NA	NA	ZNF234	missense,missense	benign,benign
exm1211867	rs143558209	16	3641054	A	0.000697	54505	146.2	1	0.00877193	1	0.000100847	NONE	1	NA	FISHER	0	0	0	0	NA	NA	SLX4	missense	probably-damaging
exm641503	rs34242818	7	100230864	B	0.000719	52841	56.83	1	0.00877193	3	0.000302786	exm642222,exm642327,exm643144	1	0	FISHER	0	0	5	0.000758956	NA	NA	TFR2	missense,missense	benign,benign
exm1389064	rs149742465	18	56204862	B	0.000844	45000	301900000000	1	0.00877193	0	0	NONE	1	NA	FISHER	0	0	0	0	NA	NA	ALPK2	missense	probably-damaging
exm541804	rs201957816	6	35930374	B	0.00085	44730	301400000000	1	0.00877193	0	0	NONE	1	0	FISHER	0	0	1	0.000151791	NA	NA	SLC26A8	missense_variant	possibly_damaging
exm917608	rs77640901	11	62285721	A	0.000866	43868	93.04	1	0.00877193	2	0.000201735	exm917725,exm918208	1	0	FISHER	0	0	5	0.000758956	NA	NA	AHNAK	missense_variant	probably_damaging
exm1545472	rs199563524	20	44512444	A	0.000867	43824	57.18	1	0.00877193	3	0.000302541	NONE	1	NA	FISHER	0	0	0	0	NA	NA	C20orf165	downstream_gene_variant	NA
rs4977749	rs4977749	9	21927327	B	0.00111	32406	1.954	34	0.298246	1762	0.177836	NONE	NA	NA	NA	NA	NA	NA	NA	NA	NA	NA	NA	NA
exm1563299	rs199788139	21	22656636	B	0.000902	42140	155.4	1	0.00877193	1	0.000101092	NONE	1	0	FISHER	0	0	5	0.000758956	NA	NA	NCAM2	missense	benign
rs9277965	rs9277965	6	33256397	A	0.00112	32241	1.995	31	0.27193	1583	0.159641	rs2294478,rs2294472,rs4713610,exm537815,rs2072915,rs213220,rs213226,rs461338,rs462618,rs463302,exm538276,exm538907	NA	NA	NA	NA	NA	NA	NA	NA	NA	NA	NA	NA
rs10798269	rs10798269	1	173309713	A	0.00113	31904	1.828	58	0.508772	3538	0.357085	NONE	NA	NA	NA	NA	NA	NA	NA	NA	NA	NA	NA	NA
exm66848	rs138254798	1	67205174	A	0.000904	39840	50.24	2	0.0175439	4	0.000403551	NONE	1	0	FISHER	0	0	6	0.000910747	NA	NA	SGIP1	missense_variant	benign
exm913293	rs200420780	11	58980311	B	0.000915	39360	26.56	2	0.0175439	9	0.00090799	exm913276	1	0	FISHER	0	0	2	0.000303582	NA	NA	MPEG1	missense	benign
exm714928	rs16873741	8	106815474	A	0.000929	40918	50.36	1	0.00877193	3	0.000302541	exm714894	1	0	FISHER	0	0	6	0.000910747	NA	NA	ZFPM2	missense	benign
exm1103981	rs201407662	14	57938093	A	0.000943	40303	71.12	1	0.00877193	2	0.000201735	NONE	1	0	FISHER	0	0	2	0.000303582	NA	NA	C14orf105	stop-gained	.
rs2030746	rs2030746	2	121309488	A	0.00117	30690	1.879	64	0.561404	4098	0.414107	NONE	NA	NA	NA	NA	NA	NA	NA	NA	NA	NA	NA	NA
exm79982	rs35322815	1	109472327	A	0.00095	40000	243300000000	1	0.00877193	0	0	NONE	1	0	FISHER	0	0	1	0.000151791	NA	NA	CLCC1,GPSM2	utr-3,missense,utr-3	.,probably-damaging,.
exm917623	rs201931126	11	62286000	A	0.00095	40000	243100000000	1	0.00877193	0	0	NONE	1	0	FISHER	0	0	2	0.000303582	NA	NA	AHNAK	missense_variant	benign
exm1115973	rs144707485	14	75515646	B	0.000987	38493	242900000000	1	0.00877193	0	0	NONE	1	0	FISHER	0	0	3	0.000455373	NA	NA	MLH3	missense_variant	possibly_damaging
exm539687	rs138867043	6	33694630	A	0.00103	34930	30.71	2	0.0175439	7	0.000706072	NONE	1	0	FISHER	0	0	19	0.00288403	NA	NA	IP6K3	missense,missense	benign,benign
exm2255674	rs79302738	3	127379909	A	0.00104	36704	135.6	1	0.00877193	1	0.000100847	exm350090	1	0	FISHER	0	0	6	0.000910747	NA	NA	PODXL2	synonymous_variant	NA
exm2254001	rs139422301	19	54682514	A	0.00106	35748	23.86	2	0.0175439	1	0.000100847	NONE	1	NA	FISHER	0	0	0	0	NA	NA	MBOAT7	coding-synonymous,coding-synonymous,coding-synonymous,coding-synonymous	.,.,.,.
exm1387368	rs149755320	18	48604751	B	0.00111	32307	22.72	2	0.0175439	10	0.00100867	NONE	1	0	FISHER	0	0	6	0.000910747	NA	NA	SMAD4	missense_variant	benign
exm1267171	rs146945563	16	87871483	A	0.00112	33830	28.54	2	0.0175439	1	0.00010099	NONE	1	0	FISHER	0	0	2	0.000303582	NA	NA	SLC7A5	missense	benign
exm1076957	rs3809371	13	101289878	B	0.00115	31360	19.48	2	0.0175439	12	0.00121408	NONE	1	0	FISHER	0	0	5	0.000758956	NA	NA	TMTC4	missense,missense	benign,benign
exm634875	rs142016257	7	93098070	B	0.00115	31360	17.47	2	0.0175439	14	0.00141988	NONE	1	0	FISHER	0	0	5	0.000758956	NA	NA	CALCR	missense,missense,missense	possibly-damaging,possibly-damaging,possibly-damaging
exm34751	rs147323022	1	26688381	A	0.00117	32472	135.7	1	0.00877193	1	0.000100908	NONE	1	0	FISHER	0	0	3	0.000455373	NA	NA	ZNF683	missense,missense	probably-damaging,probably-damaging
exm889271	rs2653588	11	8947021	A	0.00117	32439	40.22	1	0.00877193	4	0.00040347	exm889265	1	0	FISHER	0	0	11	0.0016697	NA	NA	C11orf16	missense_variant	benign
rs1737069	rs1737069	6	29730730	A	0.00136	26460	1.828	47	0.412281	2713	0.273653	rs3131854,rs3870968,rs3129029,rs3094727,rs2517912,rs9258157,exm526425,rs2272874,rs2735052,rs2523393,rs2743951,rs2844846,rs2072894,rs1737086,rs6901686,rs1737043,rs2743941,rs1736981,rs9261136,rs2523990,exm527308,exm527331	NA	NA	NA	NA	NA	NA	NA	NA	NA	NA	NA	NA
exm1243660	rs34693308	16	57447859	A	0.00118	32340	207.1	1	0.00877193	1	0.000100847	exm1244506	1	0	FISHER	0	0	3	0.000455373	NA	NA	CCL17	missense	probably-damaging
exm396417	rs200010437	4	41015611	A	0.0012	31808	165.8	1	0.00877193	1	0.000100847	NONE	1	0	FISHER	0	0	6	0.000910747	NA	NA	APBB2	missense,missense,missense	probably-damaging,probably-damaging,probably-damaging
exm676273	rs73745196	7	157959794	B	0.00121	31392	143.5	1	0.00877193	1	0.000100847	exm675567	1	0	FISHER	0	0	3	0.000455373	NA	NA	PTPRN2	missense,missense,missense	benign,benign,benign
exm1089010	rs146141715	14	23346317	A	0.00122	31072	114.4	1	0.00877193	2	0.000201857	NONE	1	0	FISHER	0	0	3	0.000455373	NA	NA	LRP10	missense_variant	benign
exm1113025	rs138709368	14	73727482	A	0.00123	31000	43.12	1	0.00877193	4	0.000403388	NONE	1	0	FISHER	0	0	8	0.00121433	NA	NA	PAPLN	missense	benign
exm827128	rs8755	10	62544600	A	0.00124	29130	60.37	2	0.0178571	3	0.000302908	NONE	1	0	FISHER	0	0	6	0.000910747	NA	NA	CDK1	missense_variant	NA
exm523678	rs16897529	6	27278181	A	0.00125	30318	199.7	1	0.00877193	1	0.000100867	NONE	1	0	FISHER	0	0	1	0.000151791	NA	NA	POM121L2	missense	benign
exm1035956	rs34227547	12	110232247	A	0.00126	30194	50.45	1	0.00877193	3	0.000302541	NONE	1	0	FISHER	0	0	2	0.000303582	NA	NA	TRPV4	missense,missense,missense,missense,missense	probably-damaging,probably-damaging,probably-damaging,probably-damaging,probably-damaging
exm1329161	rs62636633	17	42811497	B	0.00129	29490	88	1	0.00877193	2	0.000201694	NONE	1	0	FISHER	0	0	9	0.00136612	NA	NA	DBF4B	missense,missense	benign,benign
exm498708	rs113240119	5	154346305	A	0.0013	27776	27.04	2	0.0175439	8	0.000806777	NONE	1	0	FISHER	0	0	3	0.000455373	NA	NA	MRPL22	missense,missense	probably-damaging,probably-damaging
exm987602	rs77967764	12	15776217	A	0.00131	27440	11.78	3	0.0263158	25	0.0025222	NONE	1	0	FISHER	0	0	19	0.00288403	NA	NA	EPS8	missense_variant	benign
exm90173	rs1698597	1	144866688	A	0.00145	24750	24.79	2	0.0175439	8	0.000806777	exm90634	NA	NA	NA	NA	NA	NA	NA	NA	NA	NA	NA	NA
exm950400	rs146776939	11	101375326	B	0.00133	28623	48.68	1	0.00877193	3	0.000302663	exm950742	1	0	FISHER	0	0	3	0.000455373	NA	NA	TRPC6	missense_variant	probably_damaging
exm534317	rs200432719	6	32052358	A	0.00138	27580	256900000000	1	0.00877193	0	0	exm532369	1	0	FISHER	0	0	7	0.00106254	NA	NA	TNXB	missense	possibly-damaging
exm742721	rs150941499	9	20995598	B	0.00138	27580	256300000000	1	0.00877193	0	0	NONE	1	0	FISHER	0	0	4	0.000607165	NA	NA	KIAA1797	missense	probably-damaging
exm900777	rs116376270	11	36298657	A	0.00138	27580	257000000000	1	0.00877193	0	0	NONE	1	0	FISHER	0	0	1	0.000151791	NA	NA	COMMD9	missense,missense	possibly-damaging,possibly-damaging
exm1150425	rs141223506	15	41277615	A	0.00139	25974	10.48	3	0.0263158	30	0.00302541	NONE	1	0	FISHER	0	0	22	0.00333941	NA	NA	INO80	missense_variant	possibly_damaging
exm23518	rs148039282	1	17603075	A	0.00139	25922	14.87	2	0.0178571	16	0.0016178	NONE	1	0	FISHER	0	0	17	0.00258045	NA	NA	PADI3	missense_variant	benign
exm54805	rs192153549	1	45501746	B	0.0014	27132	90.29	1	0.00877193	2	0.000201694	NONE	1	0	FISHER	0	0	1	0.000151791	NA	NA	ZSWIM5	missense	benign
exm766588	rs149726976	9	101594211	A	0.0014	27048	59.64	1	0.00877193	3	0.000302725	NONE	1	0	FISHER	0	0	1	0.000151791	NA	NA	GALNT12	missense	probably-damaging
exm913979	rs150926439	11	59603444	A	0.00141	25610	15.45	2	0.0175439	14	0.00141243	NONE	1	0	FISHER	0	0	7	0.00106254	NA	NA	GIF	missense_variant	benign
exm945768	rs140804321	11	85436785	A	0.00142	27412	70.26	1	0.00877193	2	0.000201816	NONE	1	0	FISHER	0	0	2	0.000303582	NA	NA	SYTL2	intron,intron,intron,missense,missense	.,.,.,probably-damaging,probably-damaging
exm1046955	rs201029071	12	123341575	A	0.00143	25220	25.98	2	0.0175439	8	0.00080694	NONE	1	0	FISHER	0	0	1	0.000151791	NA	NA	HIP1R	missense	benign
exm268762	rs34994343	2	220337690	A	0.00161	22931	4.709	5	0.0438596	97	0.00979205	exm267872,exm268386	NA	NA	NA	NA	NA	NA	NA	NA	NA	NA	NA	NA
rs11060202	rs11060202	12	129693530	A	0.00162	22172	1.8	46	0.403509	2742	0.276523	NONE	NA	NA	NA	NA	NA	NA	NA	NA	NA	NA	NA	NA
exm248248	rs72648984	2	179582760	B	0.00163	22080	7.144	4	0.0350877	57	0.00574829	exm246725	0.628	0	FISHER	0	0	45	0.0068306	NA	NA	TTN	intron,intron,intron,missense	.,.,.,benign
exm326774	rs201480109	3	58487264	B	0.00145	26244	151.5	1	0.00877193	1	0.000100867	NONE	1	NA	FISHER	0	0	0	0	NA	NA	KCTD6	missense_variant	possibly_damaging
exm1163421	rs147997234	15	54307871	A	0.00149	25506	68.07	1	0.00877193	3	0.000302541	NONE	1	0	FISHER	0	0	6	0.000910747	NA	NA	UNC13C	missense	benign
exm162136	rs184646465	1	236762890	B	0.00149	24100	39.67	2	0.0175439	4	0.000403388	NONE	1	0	FISHER	0	0	5	0.000758956	NA	NA	HEATR1	missense	benign
exm1522634	rs138776644	20	3736173	A	0.0015	25272	41.01	1	0.00892857	3	0.000302725	NONE	1	NA	FISHER	0	0	0	0	NA	NA	C20orf27	missense	benign
exm1383073	rs16967474	18	33726295	B	0.00151	23856	36.5	2	0.0175439	4	0.00040347	NONE	1	0	FISHER	0	0	10	0.00151791	NA	NA	ELP2	missense_variant	possibly_damaging
exm759566	rs75241638	9	90502058	B	0.00152	24975	121	1	0.00877193	1	0.000101031	NONE	1	0	FISHER	0	0	1	0.000151791	NA	NA	C9orf79	missense	benign
exm744813	rs200918654	9	32541468	A	0.00153	23592	40.09	2	0.0175439	4	0.000403633	NONE	1	0	FISHER	0	0	3	0.000455373	NA	NA	TOPORS	missense,missense	possibly-damaging,possibly-damaging
exm1594759	rs202133451	22	24984204	A	0.00155	24475	81.33	1	0.00877193	2	0.000201694	NONE	1	0	FISHER	0	0	2	0.000303582	NA	NA	GGT1,C22orf36	intron,missense	.,benign
exm927530	rs117574905	11	65394881	A	0.00169	21318	5.688	4	0.0350877	73	0.00736184	NONE	0.6265	0	FISHER	0	0	41	0.00622344	NA	NA	PCNXL3	missense	benign
exm240574	rs144829356	2	170177382	A	0.00155	24575	71.69	1	0.00877193	2	0.000201694	NONE	1	NA	FISHER	0	0	0	0	NA	NA	LRP2	missense	benign
rs12023499	rs12023499	1	155031376	A	0.00174	20706	1.896	35	0.307018	1914	0.19306	NONE	NA	NA	NA	NA	NA	NA	NA	NA	NA	NA	NA	NA
exm587045	rs142521318	6	151754311	A	0.00156	24375	66.11	1	0.00877193	2	0.000201694	exm586260	1	0	FISHER	0	0	4	0.000607165	NA	NA	RMND1	missense_variant	benign
exm719704	rs201936920	8	125083826	A	0.00177	21472	56.37	1	0.00877193	3	0.000302602	NONE	NA	NA	NA	NA	NA	NA	NA	NA	NA	NA	NA	NA
exm161080	rs143857674	1	235937250	A	0.00158	23976	196.6	1	0.00877193	1	0.000100867	NONE	1	0	FISHER	0	0	1	0.000151791	NA	NA	LYST	missense	benign
exm1351182	rs141990265	17	72249308	A	0.0016	23784	78.95	1	0.00877193	2	0.000201776	NONE	1	0	FISHER	0	0	3	0.000455373	NA	NA	TTYH2	missense,missense	benign,benign
exm645660	rs150001477	7	100855624	A	0.00163	23376	38.01	1	0.00877193	4	0.000403388	NONE	1	0	FISHER	0	0	2	0.000303582	NA	NA	PLOD3	missense	benign
exm2257151	rs138893428	5	179226563	A	0.00164	23160	272600000000	1	0.00877193	0	0	NONE	1	NA	FISHER	0	0	0	0	NA	NA	MGAT4B	coding-synonymous,coding-synonymous	.,.
exm253822	rs188606584	2	196545314	A	0.00164	23160	272800000000	1	0.00877193	0	0	NONE	1	0	FISHER	0	0	1	0.000151791	NA	NA	SLC39A10	missense_variant	benign
exm266509	rs144701596	2	219679695	A	0.00164	23160	272800000000	1	0.00877193	0	0	NONE	1	NA	FISHER	0	0	0	0	NA	NA	CYP27A1	missense_variant	probably_damaging
exm863815	rs138579130	10	127512145	B	0.00164	23160	272700000000	1	0.00877193	0	0	NONE	1	0	FISHER	0	0	1	0.000151791	NA	NA	BCCIP	missense,missense,missense	possibly-damaging,possibly-damaging,possibly-damaging
exm179883	rs146509505	2	27346928	A	0.00165	23040	145.9	1	0.00877193	1	0.000100847	NONE	1	0	FISHER	0	0	2	0.000303582	NA	NA	ABHD1	missense	benign
exm425083	rs142004535	4	139964437	B	0.00165	21824	11.74	3	0.0263158	26	0.00262203	NONE	1	0	FISHER	0	0	15	0.00227687	NA	NA	CCRN4L	missense_variant	benign
exm646542	rs202159964	7	102105234	A	0.00194	19620	40.11	1	0.00877193	4	0.000403551	NONE	NA	NA	NA	NA	NA	NA	NA	NA	NA	NA	NA	NA
rs6687840	rs6687840	1	159342439	A	0.00194	18601	1.794	52	0.45614	3058	0.30839	rs10489849,rs4446959,exm114235,rs4133289	NA	NA	NA	NA	NA	NA	NA	NA	NA	NA	NA	NA
exm874257	rs201511616	11	1075722	A	0.00165	23064	39.37	1	0.00877193	3	0.000302602	exm879236	1	0	FISHER	0	0	4	0.000607165	NA	NA	MUC2	missense	probably-damaging
exm612573	rs111491161	7	30825451	A	0.00174	20664	35.88	2	0.0175439	4	0.000403388	exm613027	1	0	FISHER	0	0	2	0.000303582	NA	NA	FAM188B	missense	benign
exm64158	rs147468489	1	60505774	A	0.00176	21626	40.34	1	0.00877193	4	0.000403551	NONE	1	NA	FISHER	0	0	0	0	NA	NA	C1orf87	missense	benign
exm975536	rs7961645	12	4543487	A	0.00177	20370	30.55	2	0.0175439	6	0.000605083	exm974116,exm974157,exm975634,exm975999,exm976043,exm977398,exm979808	1	0	FISHER	0	0	10	0.00151791	NA	NA	FGF6	missense_variant	benign
exm75724	rs140641625	1	94032862	A	0.00179	21252	35.95	1	0.00877193	4	0.000403551	NONE	1	0	FISHER	0	0	3	0.000455373	NA	NA	BCAR3	missense	possibly-damaging
exm491727	rs148261863	5	145464081	B	0.00183	20790	78.31	1	0.00877193	2	0.000201694	NONE	1	NA	FISHER	0	0	0	0	NA	NA	PLAC8L1	missense	probably-damaging
exm782697	rs75690855	9	130230038	A	0.00184	20685	44.12	1	0.00877193	3	0.000302541	NONE	1	0	FISHER	0	0	3	0.000455373	NA	NA	LRSAM1	missense,missense,missense,missense	benign,benign,benign,benign
rs17699669	rs17699669	5	128335178	A	0.00199	18126	0.2751	6	0.0526316	1705	0.171944	NONE	NA	NA	NA	NA	NA	NA	NA	NA	NA	NA	NA	NA
exm1092404	rs200593880	14	24617068	A	0.00188	20202	85.92	1	0.00877193	2	0.000201735	exm1092067,exm1092816	1	0	FISHER	0	0	8	0.00121433	NA	NA	RNF31	missense	benign
exm491573	rs140816500	5	145252378	B	0.00191	19880	87.76	1	0.00877193	2	0.000201694	NONE	1	0	FISHER	0	0	4	0.000607165	NA	NA	GRXCR2	missense	possibly-damaging
exm411031	rs148488776	4	86916122	B	0.00192	19820	63.41	1	0.00877193	2	0.000201776	NONE	1	0	FISHER	0	0	2	0.000303582	NA	NA	ARHGAP24	missense,missense,missense	probably-damaging,probably-damaging,probably-damaging
exm1173686	rs150157186	15	71305225	A	0.00193	18677	10.13	3	0.0263158	28	0.00282372	NONE	1	0	FISHER	0	0	26	0.00394657	NA	NA	LRRC49	missense_variant	benign
exm2022090	rs115413295	2	38903107	A	0.00194	19540	74.6	1	0.00877193	2	0.000201979	NONE	1	0	FISHER	0	0	5	0.000758956	NA	NA	GALM	missense	probably-damaging
exm1154489	rs116745790	15	42980023	A	0.00196	18335	18.68	2	0.0175439	12	0.00121065	exm1155424	1	0	FISHER	0	0	13	0.00197328	NA	NA	STARD9	missense	.
exm1477528	rs201737673	19	44635899	A	0.00196	19440	34.49	1	0.00877193	4	0.000403551	NONE	1	NA	FISHER	0	0	0	0	NA	NA	ZNF225	missense	probably-damaging
exm2253591	rs147100867	1	89847425	A	0.00196	18392	13.6	2	0.0175439	18	0.00181525	NONE	1	0	FISHER	0	0	25	0.00379478	NA	NA	GBP6	synonymous_variant	NA
exm437780	rs144890576	4	187078749	B	0.00196	18411	18.69	2	0.0175439	11	0.00110999	NONE	1	0	FISHER	0	0	6	0.000910747	NA	NA	FAM149A	missense_variant	benign
exm539981	rs34410712	6	34214348	A	0.00207	16898	2.287	17	0.149123	699	0.0704921	rs7742369	NA	NA	NA	NA	NA	NA	NA	NA	NA	NA	NA	NA
rs2074562	rs2074562	14	68934690	A	0.00208	17280	1.793	51	0.447368	3098	0.31255	NONE	NA	NA	NA	NA	NA	NA	NA	NA	NA	NA	NA	NA
exm569155	rs139571922	6	106967902	A	0.00196	19400	42.48	1	0.00877193	4	0.000403388	NONE	1	NA	FISHER	0	0	0	0	NA	NA	AIM1	missense	benign
exm350511	rs201567655	3	130394240	A	0.00197	19300	146.6	1	0.00877193	1	0.000101461	NONE	1	NA	FISHER	0	0	0	0	NA	NA	COL6A6	stop-lost	.
exm160556	rs140515034	1	235338600	A	0.00198	19240	178.9	1	0.00877193	1	0.000100847	NONE	1	NA	FISHER	0	0	0	0	NA	NA	ARID4B	missense,missense,missense	benign,benign,benign
exm1074517	rs34332656	13	95121086	B	0.002	19020	67.65	1	0.00877193	2	0.000202061	NONE	1	NA	FISHER	0	0	0	0	NA	NA	DCT	missense,missense	benign,benign
exm292215	rs201101253	3	13672930	B	0.002	18962	81.06	1	0.00877193	2	0.000201694	NONE	1	0	FISHER	0	0	1	0.000151791	NA	NA	FBLN2	missense,missense,missense	benign,benign,benign
exm607617	rs150032403	7	20193894	A	0.002	19040	42.88	1	0.00877193	4	0.000403877	NONE	1	0	FISHER	0	0	3	0.000455373	NA	NA	MACC1-AS1	downstream_gene_variant	NA
exm1371065	rs61741987	17	80915321	A	0.00201	18905	70.52	1	0.00877193	2	0.000201694	NONE	1	0	FISHER	0	0	6	0.000910747	NA	NA	B3GNTL1	missense	benign
exm1483307	rs141866414	19	47124649	A	0.00202	18810	45.79	1	0.00877193	3	0.000302847	NONE	1	NA	FISHER	0	0	0	0	NA	NA	PTGIR	missense	benign
rs6532197	rs6532197	4	90797301	B	0.00212	16541	2.346	17	0.149123	716	0.0722357	rs11931074,exm413733,exm413847	NA	NA	NA	NA	NA	NA	NA	NA	NA	NA	NA	NA
exm112041	rs142870154	1	157805673	A	0.00204	17118	8.946	3	0.0263158	35	0.00352965	NONE	1	0	FISHER	0	0	16	0.00242866	NA	NA	CD5L	stop_gained	NA
exm1232238	rs184570205	16	30035198	B	0.00204	17154	11.58	3	0.0263158	23	0.00231948	NONE	1	0	FISHER	0	0	16	0.00242866	NA	NA	C16orf92	missense_variant	NA
exm1144682	rs3784587	15	31294573	A	0.00205	17064	7.426	3	0.0263158	42	0.00423558	NONE	1	0	FISHER	0	0	32	0.00485732	NA	NA	TRPM1	missense_variant	possibly_damaging
exm1356440	rs199538099	17	73919477	A	0.00215	17640	209000000000	1	0.00877193	0	0	NONE	NA	NA	NA	NA	NA	NA	NA	NA	NA	NA	NA	NA
exm1363625	rs202094920	17	78176159	A	0.00215	17640	209500000000	1	0.00877193	0	0	NONE	0.024	NA	FISHER	1	0.00617284	0	0	NA	NA	CARD14	missense_variant	benign
exm434700	rs143384232	4	175897314	A	0.00206	18430	72.86	1	0.00877193	2	0.000201735	NONE	1	0	FISHER	0	0	1	0.000151791	NA	NA	ADAM29	missense,missense,missense,missense	benign,benign,benign,benign
exm1455433	rs199499173	19	35719315	A	0.00209	18164	23.56	1	0.00877193	6	0.000605327	NONE	1	0	FISHER	0	0	3	0.000455373	NA	NA	FAM187B	missense_variant	probably_damaging
exm1323805	rs201214372	17	40269533	B	0.0021	18126	216800000000	1	0.00877193	0	0	exm1323962	1	0	FISHER	0	0	3	0.000455373	NA	NA	KAT2A	missense	benign
exm1463970	rs140940108	19	39292525	A	0.0021	18126	216400000000	1	0.00877193	0	0	NONE	1	0	FISHER	0	0	2	0.000303582	NA	NA	LGALS4	missense	probably-damaging
exm1515216	rs201498922	19	58439004	B	0.0021	18126	216800000000	1	0.00877193	0	0	NONE	1	NA	FISHER	0	0	0	0	NA	NA	ZNF418	missense	benign
exm1524469	rs201129798	20	6096520	A	0.0021	18126	216700000000	1	0.00877193	0	0	NONE	1	0	FISHER	0	0	1	0.000151791	NA	NA	FERMT1	missense_variant	possibly_damaging
exm19629	rs143037370	1	15888644	A	0.0021	18069	39.03	1	0.00877193	4	0.00040347	NONE	1	0	FISHER	0	0	6	0.000910747	NA	NA	DNAJC16	missense_variant	probably_damaging
exm699039	rs199915060	8	42620320	A	0.0021	18107	40.46	1	0.00877193	4	0.000404204	NONE	1	0	FISHER	0	0	4	0.000607165	NA	NA	CHRNA6	missense,missense	possibly-damaging,possibly-damaging
exm434625	rs142149685	4	175577907	A	0.00211	16575	27.41	2	0.0175439	7	0.00070593	NONE	1	0	FISHER	0	0	2	0.000303582	NA	NA	GLRA3	intron,missense	.,possibly-damaging
exm1114472	rs201691861	14	74757027	A	0.00215	17640	457300	2	0.0175439	0	0	NONE	1	NA	FISHER	0	0	0	0	NA	NA	ABCD4	missense_variant	probably_damaging
exm1242618	rs201555148	16	56903640	A	0.00215	17640	209200000000	1	0.00877193	0	0	NONE	1	NA	FISHER	0	0	0	0	NA	NA	SLC12A3	splice-3,splice-3,splice-3	.,.,.
exm1317813	rs201491834	17	38173178	A	0.00215	17640	209200000000	1	0.00877193	0	0	NONE	1	NA	FISHER	0	0	0	0	NA	NA	CSF3	missense,missense,missense,missense	benign,benign,benign,benign
exm1436866	rs150037063	19	15284976	A	0.00215	17676	294400000000	1	0.00877193	0	0	NONE	1	0	FISHER	0	0	4	0.000607165	NA	NA	NOTCH3	missense	benign
exm1876499	rs142199236	17	1634105	A	0.00215	17640	209200000000	1	0.00877193	0	0	NONE	1	0	FISHER	0	0	3	0.000455373	NA	NA	WDR81	missense,missense,missense,missense	benign,benign,benign,benign
exm232917	rs201462794	2	152421619	A	0.00215	17640	209200000000	1	0.00877193	0	0	NONE	1	NA	FISHER	0	0	0	0	NA	NA	NEB	missense,missense,missense	benign,benign,benign
exm928489	rs114953123	11	65649676	A	0.0023	16541	26.63	1	0.00877193	5	0.000504236	exm933596	NA	NA	NA	NA	NA	NA	NA	NA	NA	NA	NA	NA
exm396438	rs201866389	4	41015884	A	0.00215	17640	209200000000	1	0.00877193	0	0	NONE	1	0	FISHER	0	0	3	0.000455373	NA	NA	APBB2	missense_variant	benign
exm775328	rs78980088	9	117143588	A	0.00215	17640	209100000000	1	0.00877193	0	0	NONE	1	0	FISHER	0	0	4	0.000607165	NA	NA	AKNA	missense	benign
exm8036	rs10909820	1	3807450	A	0.00215	17640	209200000000	1	0.00877193	0	0	NONE	1	0	FISHER	0	0	4	0.000607165	NA	NA	C1orf174	missense_variant	possibly_damaging
exm828665	rs151282801	10	69955255	A	0.00215	17694	26.87	1	0.00877193	5	0.000504236	NONE	1	0	FISHER	0	0	6	0.000910747	NA	NA	MYPN	missense	probably-damaging
exm1103766	rs144236163	14	57103302	A	0.00216	16167	17.87	2	0.0175439	12	0.00121017	NONE	1	0	FISHER	0	0	16	0.00242866	NA	NA	C14orf101	missense_variant	benign
exm1127131	rs142540206	14	100795905	A	0.00218	17388	293700000000	1	0.00877193	0	0	NONE	1	NA	FISHER	0	0	0	0	NA	NA	SLC25A47	missense	probably-damaging
exm197227	rs74717002	2	63175810	A	0.00218	17388	293700000000	1	0.00877193	0	0	NONE	1	NA	FISHER	0	0	0	0	NA	NA	EHBP1	missense,missense,missense,missense	probably-damaging,probably-damaging,probably-damaging,probably-damaging
exm620699	rs199809056	7	48318152	A	0.00218	17388	137.5	1	0.00877193	1	0.000100888	NONE	1	0	FISHER	0	0	4	0.000607165	NA	NA	ABCA13	missense	probably-damaging
exm1602141	rs199651891	22	32333967	B	0.00221	17226	33.19	1	0.00877193	4	0.000403959	exm1602143	1	0	FISHER	0	0	1	0.000151791	NA	NA	C22orf24	missense	benign
exm1343784	rs199541150	17	61396416	A	0.00222	17136	29.9	1	0.00877193	4	0.000403388	NONE	1	0	FISHER	0	0	3	0.000455373	NA	NA	TANC2	missense_variant	probably_damaging
exm1327076	rs35270564	17	41610577	A	0.00227	15392	12.21	2	0.0175439	18	0.00181561	NONE	1	0	FISHER	0	0	15	0.00227687	NA	NA	ETV4	missense_variant	benign
exm633223	rs200034525	7	91630628	A	0.00227	16762	60.23	1	0.00877193	2	0.000201735	NONE	1	NA	FISHER	0	0	0	0	NA	NA	AKAP9	missense_variant	NA
rs1016343	rs1016343	8	128093297	A	0.0024	14595	1.877	36	0.315789	1996	0.201413	rs16901979	NA	NA	NA	NA	NA	NA	NA	NA	NA	NA	NA	NA
exm1113738	rs200154652	14	74188028	A	0.00231	16473	226400000000	1	0.00877193	0	0	NONE	1	0	FISHER	0	0	2	0.000303582	NA	NA	C14orf43	missense_variant	possibly_damaging
exm538775	rs7770412	6	33373341	A	0.00242	14460	6.72	3	0.0263158	47	0.00473981	NONE	0.405	0	FISHER	0	0	58	0.00880389	NA	NA	KIFC1	missense	benign
exm1176983	rs144697774	15	75042674	A	0.00231	16473	226500000000	1	0.00877193	0	0	NONE	1	NA	FISHER	0	0	0	0	NA	NA	CYP1A2	missense	possibly-damaging
exm193500	rs138986805	2	53927427	B	0.00231	16473	226500000000	1	0.00877193	0	0	NONE	1	NA	FISHER	0	0	0	0	NA	NA	ASB3,GPR75-ASB3	missense,missense,missense,missense	benign,benign,benign,benign
rs9551080	rs9551080	13	24777773	B	0.00244	14325	1.749	57	0.5	3676	0.372291	NONE	NA	NA	NA	NA	NA	NA	NA	NA	NA	NA	NA	NA
exm262642	rs200359745	2	215645882	A	0.00231	16473	226600000000	1	0.00877193	0	0	NONE	1	NA	FISHER	0	0	0	0	NA	NA	BARD1	missense	possibly-damaging
exm511956	rs77505387	5	180661948	B	0.00231	16473	226400000000	1	0.00877193	0	0	NONE	1	NA	FISHER	0	0	0	0	NA	NA	TRIM41	utr-3,missense	.,.
rs291671	rs291671	20	31950845	B	0.00247	14145	2.068	20	0.178571	988	0.0998181	rs7274811	NA	NA	NA	NA	NA	NA	NA	NA	NA	NA	NA	NA
exm801121	rs199537832	9	139916016	A	0.00231	15152	29.7	2	0.0175439	5	0.000504236	NONE	1	0	FISHER	0	0	3	0.000455373	NA	NA	ABCA2	missense,missense	benign,benign
exm1055995	rs193298874	13	21361123	A	0.00232	16371	29.15	1	0.00877193	6	0.000605205	NONE	1	0	FISHER	0	0	3	0.000455373	NA	NA	XPO4	missense	probably-damaging
exm147910	rs11120301	1	214510115	B	0.00232	15072	26.77	2	0.0175439	7	0.00070593	NONE	1	0	FISHER	0	0	14	0.00212508	NA	NA	SMYD2	missense_variant	benign
exm182450	rs138608273	2	28248190	A	0.00233	16337	155.7	1	0.00877193	1	0.000100949	exm179900	1	0	FISHER	0	0	2	0.000303582	NA	NA	BRE	missense_variant	NA
exm513315	rs201036341	6	3259296	A	0.00234	14970	7.42	4	0.0350877	48	0.00484164	NONE	1	0	FISHER	0	0	31	0.00470553	NA	NA	PSMG4	missense_variant	probably_damaging
exm577700	rs77113162	6	129828704	A	0.00236	16133	225800000000	1	0.00877193	0	0	NONE	1	NA	FISHER	0	0	0	0	NA	NA	LAMA2	missense,missense	probably-damaging,probably-damaging
exm1479109	rs150798131	19	45322109	A	0.00238	14715	30.72	2	0.0175439	5	0.000504236	NONE	1	0	FISHER	0	0	2	0.000303582	NA	NA	BCAM	missense,missense	probably-damaging,probably-damaging
rs3118470	rs3118470	10	6101713	B	0.00257	13594	1.779	50	0.438596	3090	0.311618	rs706779	NA	NA	NA	NA	NA	NA	NA	NA	NA	NA	NA	NA
exm1402798	rs150988004	19	2098794	A	0.00242	14490	28.24	2	0.0175439	7	0.000706072	NONE	1	0	FISHER	0	0	3	0.000455373	NA	NA	IZUMO4	missense,missense	possibly-damaging,possibly-damaging
exm16429	rs12407578	1	12337667	A	0.00244	14355	7.413	4	0.0350877	51	0.0051432	NONE	1	0	FISHER	0	0	34	0.0051609	NA	NA	VPS13D	missense_variant	probably_damaging
exm393722	rs61748744	4	30921913	A	0.00259	13510	7.662	3	0.0263158	39	0.00393462	NONE	NA	NA	NA	NA	NA	NA	NA	NA	NA	NA	NA	NA
rs12491921	rs12491921	3	106288950	B	0.00261	13398	1.776	73	0.640351	4863	0.490617	NONE	NA	NA	NA	NA	NA	NA	NA	NA	NA	NA	NA	NA
exm848766	rs114927649	10	101667847	A	0.00244	14325	13.78	2	0.0175439	19	0.00191842	NONE	1	0	FISHER	0	0	18	0.00273224	NA	NA	DNMBP	missense_variant	benign
exm1431321	rs147127517	19	12800595	A	0.00245	15520	33.61	1	0.00877193	4	0.00040347	NONE	1	0	FISHER	0	0	6	0.000910747	NA	NA	FBXW9	missense	probably-damaging
exm604106	rs144096212	7	6080630	B	0.00247	15408	142.3	1	0.00877193	1	0.000100929	NONE	1	0	FISHER	0	0	4	0.000607165	NA	NA	EIF2AK1	missense,missense	benign,benign
exm1035228	rs146268113	12	109702958	A	0.00248	15328	471000	2	0.0175439	0	0	NONE	1	NA	FISHER	0	0	0	0	NA	NA	ACACB	missense	probably-damaging
exm448944	rs150350937	5	34814745	B	0.00248	15328	221900000000	1	0.00877193	0	0	exm448823	1	NA	FISHER	0	0	0	0	NA	NA	RAI14	missense,missense,missense,missense,missense,missense	possibly-damaging,possibly-damaging,possibly-damaging,possibly-damaging,possibly-damaging,possibly-damaging
exm419450	rs142878529	4	113482007	A	0.00249	15264	211500000000	1	0.00877193	0	0	NONE	1	NA	FISHER	0	0	0	0	NA	NA	C4orf21	missense	benign
exm957568	rs141852086	11	116633974	A	0.00249	15264	211100000000	1	0.00877193	0	0	NONE	1	0	FISHER	0	0	5	0.000758956	NA	NA	BUD13	missense,missense	benign,benign
exm45620	rs142411639	1	37271783	A	0.0025	15168	153.1	1	0.00877193	1	0.000100847	NONE	1	NA	FISHER	0	0	0	0	NA	NA	GRIK3	missense	benign
rs10761659	rs10761659	10	64445564	A	0.0027	12987	1.795	69	0.605263	4591	0.462989	exm827664,exm2267001	NA	NA	NA	NA	NA	NA	NA	NA	NA	NA	NA	NA
exm1133178	rs201240658	14	105415333	B	0.00271	14040	191000000000	1	0.00877193	0	0	NONE	NA	NA	NA	NA	NA	NA	NA	NA	NA	NA	NA	NA
exm611701	rs201909711	7	29234574	B	0.00254	13804	26.35	2	0.0175439	6	0.000605083	NONE	1	0	FISHER	0	0	2	0.000303582	NA	NA	CHN2	missense_variant	possibly_damaging
exm746404	rs148637135	9	33923867	A	0.00255	13706	12.31	2	0.0175439	18	0.00181598	NONE	1	0	FISHER	0	0	4	0.000607165	NA	NA	UBE2R2	downstream_gene_variant	NA
exm1517067	rs149709084	19	59012027	A	0.00259	13524	10.58	3	0.0263158	26	0.00262203	NONE	1	0	FISHER	0	0	20	0.00303582	NA	NA	SLC27A5	missense_variant	probably_damaging
exm2162644	rs149463159	8	125565690	B	0.00259	14685	32.15	1	0.00877193	5	0.000506483	NONE	1	0	FISHER	0	0	5	0.000758956	NA	NA	MTSS1	missense_variant	benign
exm1002436	rs201711271	12	50754577	A	0.00262	14490	79.58	1	0.00877193	2	0.000202061	NONE	1	0	FISHER	0	0	3	0.000455373	NA	NA	FAM186A	missense	possibly-damaging
exm726774	rs74645610	8	144644666	B	0.00264	14415	42.53	1	0.00877193	3	0.000302602	exm726200,exm730167,exm730244	1	0	FISHER	0	0	9	0.00136612	NA	NA	GSDMD	missense,missense	benign,benign
exm1543211	rs36117710	20	42965999	A	0.00265	13202	5.911	4	0.0350877	74	0.0074657	NONE	1	0	FISHER	0	0	36	0.00546448	NA	NA	R3HDML	missense_variant	possibly_damaging
exm358105	rs3821406	3	149485531	B	0.00272	13986	33.85	1	0.00877193	4	0.00040404	NONE	NA	NA	NA	NA	NA	NA	NA	NA	NA	NA	NA	NA
exm1261018	rs199772000	16	80718483	B	0.00266	13132	25.85	2	0.0175439	5	0.000504337	NONE	1	0	FISHER	0	0	2	0.000303582	NA	NA	CDYL2	missense_variant	benign
exm2225084	rs200052836	16	67040317	B	0.00268	13076	18.5	2	0.0175439	11	0.00110954	exm1250214	1	0	FISHER	0	0	8	0.00121433	NA	NA	CES8	missense_variant	probably_damaging
exm516075	rs192591726	6	10775596	B	0.00268	14190	31.07	1	0.00877193	5	0.000504439	NONE	1	0	FISHER	0	0	2	0.000303582	NA	NA	MAK	missense,missense	benign,benign
exm1388967	rs56000853	18	56203146	B	0.00271	12935	23.09	2	0.0175439	7	0.000706072	NONE	1	0	FISHER	0	0	5	0.000758956	NA	NA	ALPK2	missense_variant	benign
exm1121685	rs2402073	14	92268615	A	0.0028	12506	3.347	8	0.0701754	224	0.0226126	NONE	NA	NA	NA	NA	NA	NA	NA	NA	NA	NA	NA	NA
exm1404410	rs140376410	19	2733188	A	0.00281	12467	3.569	6	0.0526316	163	0.0164447	NONE	NA	NA	NA	NA	NA	NA	NA	NA	NA	NA	NA	NA
exm1516217	rs138271492	19	58846306	A	0.00271	14040	191100000000	1	0.00877193	0	0	NONE	1	0	FISHER	0	0	2	0.000303582	NA	NA	ZSCAN22	missense_variant	benign
exm184516	rs669884	2	31572992	A	0.00271	14040	191100000000	1	0.00877193	0	0	NONE	1	NA	FISHER	0	0	0	0	NA	NA	XDH	missense	probably-damaging
exm445843	rs138468997	5	14497982	A	0.00271	14040	191100000000	1	0.00877193	0	0	NONE	1	0	FISHER	0	0	1	0.000151791	NA	NA	TRIO	coding-synonymous-near-splice	.
exm672052	rs148536036	7	150741207	A	0.00271	14040	191200000000	1	0.00877193	0	0	exm673204	1	NA	FISHER	0	0	0	0	NA	NA	ABCB8	missense	probably-damaging
exm707231	rs200130139	8	80942288	A	0.00271	14040	191400000000	1	0.00877193	0	0	NONE	1	0	FISHER	0	0	2	0.000303582	NA	NA	MRPS28	missense	benign
exm202517	rs201804994	2	73675719	B	0.00272	13958	26.33	1	0.00877193	5	0.000505255	NONE	1	0	FISHER	0	0	2	0.000303582	NA	NA	ALMS1	missense	possibly-damaging
exm1171656	rs185459665	15	66845422	A	0.00275	13804	70.38	1	0.00877193	2	0.000201735	NONE	1	0	FISHER	0	0	6	0.000910747	NA	NA	LCTL	missense	benign
exm1553769	rs116053307	20	57768953	A	0.00276	13790	148.6	1	0.00877193	1	0.000100847	NONE	1	NA	FISHER	0	0	0	0	NA	NA	ZNF831	missense	possibly-damaging
exm56910	rs112472629	1	47078762	B	0.00276	12675	8.355	3	0.0263158	28	0.00282372	NONE	1	0	FISHER	0	0	16	0.00242866	NA	NA	MOB3C	missense,missense	benign,benign
exm2180733	rs201201604	9	113194764	A	0.00277	13706	45.6	1	0.00877193	3	0.000302663	NONE	1	0	FISHER	0	0	4	0.000607165	NA	NA	SVEP1	coding-synonymous	.
exm258443	rs140473940	2	204037533	B	0.00282	12389	10.04	2	0.0175439	21	0.00211993	NONE	1	0	FISHER	0	0	25	0.00379478	NA	NA	NBEAL1	missense	benign
exm475228	rs141707850	5	127626535	B	0.00283	13426	112.9	1	0.00877193	1	0.000100888	NONE	1	0	FISHER	0	0	2	0.000303582	NA	NA	FBN2	missense	possibly-damaging
exm496927	rs145577993	5	150885263	A	0.00284	12324	16.09	2	0.0175439	13	0.00131128	NONE	1	0	FISHER	0	0	7	0.00106254	NA	NA	FAT2	missense_variant	probably_damaging
exm613050	rs137859522	7	31683291	A	0.00284	13384	37.29	1	0.00877193	4	0.00040347	NONE	1	0	FISHER	0	0	4	0.000607165	NA	NA	CCDC129	missense	benign
exm1215447	rs201707028	16	5038232	B	0.00285	13328	58.12	1	0.00877193	2	0.000201694	NONE	1	NA	FISHER	0	0	0	0	NA	NA	SEC14L5	missense_variant	probably_damaging
exm1292824	rs148497570	17	8790936	A	0.00286	13300	32.52	1	0.00877193	4	0.000403388	NONE	1	NA	FISHER	0	0	0	0	NA	NA	PIK3R5	missense,missense	benign,benign
exm1508308	rs201179262	19	55751205	B	0.00286	13286	38.89	1	0.00877193	4	0.000403388	NONE	1	0	FISHER	0	0	1	0.000151791	NA	NA	PPP6R1	missense	benign
exm930408	rs145932032	11	66249676	A	0.00286	13300	143.7	1	0.00877193	1	0.000100929	NONE	1	0	FISHER	0	0	3	0.000455373	NA	NA	PELI3	downstream_gene_variant	NA
exm995820	rs145814117	12	44142400	A	0.00289	13160	146.7	1	0.00877193	1	0.000100847	NONE	1	0	FISHER	0	0	2	0.000303582	NA	NA	PUS7L	missense,missense,missense	possibly-damaging,possibly-damaging,possibly-damaging
exm1080634	rs147591152	13	113223467	A	0.00293	11928	21.07	2	0.0175439	9	0.000908724	NONE	1	0	FISHER	0	0	2	0.000303582	NA	NA	TUBGCP3	splice_region_variant,synonymous_variant	NA
exm805090	rs151164098	10	390962	A	0.00293	11940	27.91	2	0.0175439	6	0.000605083	NONE	1	0	FISHER	0	0	12	0.00182149	NA	NA	DIP2C	missense	possibly-damaging
exm76043	rs1800552	1	94476377	A	0.00296	11844	14.84	2	0.0175439	14	0.00141243	NONE	1	0	FISHER	0	0	12	0.00182149	NA	NA	ABCA4	missense	benign
exm305977	rs143778944	3	44803004	A	0.00297	12779	32.37	1	0.00877193	4	0.000403388	NONE	1	0	FISHER	0	0	3	0.000455373	NA	NA	KIAA1143	missense	probably-damaging
exm844420	rs116768871	10	97144031	A	0.00298	11748	11.52	2	0.0175439	19	0.0019161	NONE	1	0	FISHER	0	0	6	0.000910747	NA	NA	SORBS1	missense_variant	benign
exm522661	rs142279595	6	26373128	A	0.003	11676	30.65	2	0.0175439	6	0.000605083	NONE	1	0	FISHER	0	0	7	0.00106254	NA	NA	BTN3A2	missense_variant	probably_damaging
exm1521500	rs138137682	20	3211846	A	0.00301	11640	12.1	2	0.0175439	18	0.00181561	NONE	1	0	FISHER	0	0	19	0.00288403	NA	NA	SLC4A11	missense,missense,missense	benign,benign,benign
exm668687	rs200730414	7	149129475	A	0.00301	12610	68.34	1	0.00877193	2	0.000201735	NONE	1	NA	FISHER	0	0	0	0	NA	NA	ZNF777	missense	probably-damaging
exm1419558	rs201364078	19	8618245	B	0.00303	12532	40.3	1	0.00877193	3	0.000302725	NONE	1	0	FISHER	0	0	1	0.000151791	NA	NA	MYO1F	missense_variant	benign
exm1052972	rs150439516	12	132549307	B	0.00308	12324	61.89	1	0.00877193	2	0.000201694	NONE	1	0	FISHER	0	0	4	0.000607165	NA	NA	EP400	missense_variant	probably_damaging
exm1084230	rs113096483	14	20763523	A	0.00308	12350	210500000000	1	0.00877193	0	0	NONE	1	0	FISHER	0	0	4	0.000607165	NA	NA	TTC5	missense_variant	benign
exm236939	rs139714761	2	163138050	B	0.00308	12350	210500000000	1	0.00877193	0	0	NONE	1	0	FISHER	0	0	1	0.000151791	NA	NA	IFIH1	missense_variant	probably_damaging
exm447759	rs200661900	5	32088760	A	0.00308	12350	210500000000	1	0.00877193	0	0	exm448753	1	NA	FISHER	0	0	0	0	NA	NA	PDZD2	missense	benign
exm1151774	rs200453027	15	42103137	A	0.00309	12298	42	1	0.00877193	4	0.000403388	exm1150778	1	0	FISHER	0	0	4	0.000607165	NA	NA	MAPKBP1	missense_variant	possibly_damaging
exm354892	rs148820533	3	140167508	A	0.0031	12272	26.04	1	0.00877193	6	0.000605083	NONE	1	0	FISHER	0	0	3	0.000455373	NA	NA	CLSTN2	missense	probably-damaging
exm1202138	rs9926625	16	1536506	A	0.00312	12181	138.5	1	0.00877193	1	0.000100847	exm1197741,exm1198813,exm1200752,exm1202090,exm1202339,exm1203668,exm2252502,exm1210594,exm1211046,exm1211426,exm1211522,exm1211855	1	0	FISHER	0	0	4	0.000607165	NA	NA	PTX4	missense	benign
exm1220429	rs199773531	16	16208739	A	0.00312	11232	25.96	2	0.0175439	7	0.000706215	NONE	1	0	FISHER	0	0	12	0.00182149	NA	NA	ABCC1	missense,missense,missense,missense,missense	probably-damaging,probably-damaging,probably-damaging,probably-damaging,probably-damaging
exm12036	rs199945510	1	9324108	A	0.00313	11184	18.46	2	0.0175439	11	0.00110932	NONE	1	0	FISHER	0	0	1	0.000151791	NA	NA	H6PD	missense	benign
exm525856	rs11752608	6	29364871	B	0.00313	11184	9.627	2	0.0175439	24	0.00242131	exm2274131,exm525950	1	0	FISHER	0	0	12	0.00182149	NA	NA	OR12D2	missense_variant	benign
exm1016575	rs148501787	12	57908753	A	0.00314	11136	31.15	2	0.0175439	6	0.000605327	exm1014696	1	0	FISHER	0	0	4	0.000607165	NA	NA	DDIT3	downstream_gene_variant	NA
exm1118694	rs45499704	14	81422124	A	0.00314	12090	21.84	1	0.00877193	5	0.000504337	NONE	1	0	FISHER	0	0	3	0.000455373	NA	NA	TSHR	missense,missense,missense	possibly-damaging,possibly-damaging,possibly-damaging
exm1259753	rs149520290	16	75646442	A	0.00314	11136	7.983	3	0.0263158	38	0.00383296	NONE	1	0	FISHER	0	0	36	0.00546448	NA	NA	ADAT1	missense_variant	benign
rs9378688	rs9378688	6	2235633	A	0.00321	10890	2.028	22	0.192982	1057	0.106681	NONE	NA	NA	NA	NA	NA	NA	NA	NA	NA	NA	NA	NA
exm323601	rs185366134	3	53164412	A	0.00316	11064	10.79	2	0.0175439	22	0.00221953	NONE	1	0	FISHER	0	0	20	0.00303582	NA	NA	RFT1	missense	benign
exm1236368	rs138501712	16	31373457	A	0.00317	11028	12.05	2	0.0175439	18	0.00181781	NONE	1	0	FISHER	0	0	15	0.00227687	NA	NA	ITGAX	missense_variant	benign
exm366184	rs200004040	3	180320085	B	0.00318	11964	52.64	1	0.00877193	3	0.000302847	NONE	1	0	FISHER	0	0	1	0.000151791	NA	NA	TTC14	missense,missense	benign,benign
exm586710	rs61757550	6	151670338	B	0.00319	10978	17	2	0.0175439	12	0.00121017	NONE	1	0	FISHER	0	0	15	0.00227687	NA	NA	AKAP12	missense_variant	benign
exm1093516	rs202195425	14	24771599	A	0.0032	10945	19.25	2	0.0175439	10	0.00100847	exm1092332	1	0	FISHER	0	0	2	0.000303582	NA	NA	C14orf21	missense	probably-damaging
exm1235439	rs141578783	16	31091744	A	0.00334	10472	18.04	2	0.0175439	11	0.00111021	NONE	NA	NA	NA	NA	NA	NA	NA	NA	NA	NA	NA	NA
exm1585000	.	22	19220066	A	0.0032	11856	210300000000	1	0.00877193	0	0	NONE	1	NA	FISHER	0	0	0	0	NA	NA	CLTCL1	missense_variant	possibly_damaging
exm37444	rs149082412	1	28477102	A	0.0032	11856	131.2	1	0.00877193	1	0.000100847	NONE	1	NA	FISHER	0	0	0	0	NA	NA	PTAFR	missense,missense,missense,missense	benign,benign,benign,benign
exm1327914	rs137885797	17	42232768	A	0.00321	11832	29.71	1	0.00877193	5	0.000504337	NONE	1	0	FISHER	0	0	3	0.000455373	NA	NA	C17orf53	missense,missense	benign,benign
exm879286	rs141245256	11	3041514	B	0.00325	11700	141.6	1	0.00877193	1	0.000101092	exm872211	1	0	FISHER	0	0	1	0.000151791	NA	NA	CARS	missense,missense,missense,missense	benign,benign,benign,benign
exm339491	rs148174381	3	114026923	B	0.00328	11568	30.49	1	0.00877193	5	0.000504847	NONE	1	0	FISHER	0	0	1	0.000151791	NA	NA	TIGIT	missense	probably-damaging
exm1733839	rs141287418	1	169580892	A	0.0033	11520	28.43	1	0.00877193	5	0.000504236	NONE	1	0	FISHER	0	0	7	0.00106254	NA	NA	SELP	frameshift	.
exm279558	rs34311889	2	238483751	B	0.00331	10571	18.94	2	0.0175439	10	0.00100969	NONE	1	0	FISHER	0	0	18	0.00273224	NA	NA	RAB17	missense	benign
exm92239	rs201680696	1	146727553	A	0.00333	11400	122.5	1	0.00877193	1	0.000100908	NONE	1	0	FISHER	0	0	3	0.000455373	NA	NA	CHD1L	missense_variant	benign
exm1037056	rs200569386	12	111311718	A	0.00336	11304	79.66	1	0.00877193	2	0.000201857	NONE	1	0	FISHER	0	0	3	0.000455373	NA	NA	CCDC63	missense	probably-damaging
rs3825199	rs3825199	12	93976954	B	0.00352	9940	1.738	39	0.342105	2218	0.223679	NONE	NA	NA	NA	NA	NA	NA	NA	NA	NA	NA	NA	NA
exm1301069	rs143808897	17	18188600	B	0.00336	11316	123.3	1	0.00877193	1	0.000100847	NONE	1	0	FISHER	0	0	1	0.000151791	NA	NA	TOP3A	missense	benign
exm891210	rs200742087	11	11963960	A	0.00337	11268	161.3	1	0.00877193	1	0.000100847	NONE	1	NA	FISHER	0	0	0	0	NA	NA	USP47	missense	benign
exm1511706	rs148793942	19	57036488	A	0.00344	10164	11.06	2	0.0175439	19	0.00191648	exm1511605	1	0	FISHER	0	0	6	0.000910747	NA	NA	ZNF471	missense_variant	probably_damaging
exm776355	rs55679739	9	119115071	A	0.00344	10186	26.39	2	0.0175439	7	0.000706072	NONE	1	0	FISHER	0	0	2	0.000303674	NA	NA	PAPPA	missense_variant	benign
exm1460975	rs113160531	19	38127030	B	0.00346	10109	21.41	2	0.0175439	8	0.00080694	NONE	1	0	FISHER	0	0	6	0.000910747	NA	NA	ZFP30	missense_variant	benign
exm898600	rs144203246	11	32858318	B	0.00346	10967	70.66	1	0.00877193	2	0.000202102	NONE	1	0	FISHER	0	0	2	0.000303582	NA	NA	PRRG4	missense	probably-damaging
exm524876	rs11756103	6	28269321	B	0.00351	10813	137.5	1	0.00877193	1	0.000100847	exm527587	1	0	FISHER	0	0	2	0.000303582	NA	NA	PGBD1	missense,missense	benign,benign
rs2837352	rs2837352	21	41363778	A	0.0037	9450	1.877	24	0.210526	1208	0.121848	NONE	NA	NA	NA	NA	NA	NA	NA	NA	NA	NA	NA	NA
exm2272181	rs8009032	14	70985876	B	0.00372	9410	1.741	71	0.622807	4897	0.493948	NONE	NA	NA	NA	NA	NA	NA	NA	NA	NA	NA	NA	NA
exm2258956	rs140772051	8	74207734	A	0.00353	10769	129.6	1	0.00877193	1	0.000100888	NONE	1	0	FISHER	0	0	3	0.000455373	NA	NA	RDH10	coding-synonymous	.
exm320130	rs200268875	3	52255874	A	0.00353	10769	31.87	1	0.00877193	4	0.000403388	NONE	1	NA	FISHER	0	0	0	0	NA	NA	TLR9	missense	benign
exm371991	rs146859876	3	188327445	A	0.00363	9630	13.37	2	0.0175439	15	0.00151271	NONE	1	0	FISHER	0	0	14	0.00212508	NA	NA	LPP	missense_variant	probably_damaging
exm9863	rs140193828	1	6635448	A	0.00365	9580	9.733	3	0.0263158	25	0.00252169	NONE	1	0	FISHER	0	0	9	0.00136612	NA	NA	TAS1R1	stop-gained,intron	.,.
exm1150212	rs200156144	15	41195121	A	0.00366	10373	19.04	1	0.00877193	7	0.00070593	NONE	1	0	FISHER	0	0	5	0.000758956	NA	NA	VPS18	missense_variant	benign
exm1569606	rs147474255	21	38126554	A	0.0037	9460	19.07	2	0.0175439	4	0.000403633	NONE	1	0	FISHER	0	0	2	0.000303582	NA	NA	HLCS	missense,missense,missense	benign,benign,benign
exm2267267	rs2434465	11	43955783	B	0.0037	9460	8.221	2	0.0175439	25	0.00252169	NONE	1	0	FISHER	0	0	40	0.00607164	NA	NA	NA	NA	NA
exm293379	rs145430192	3	15071948	A	0.00373	9390	8.222	2	0.0175439	27	0.00272287	NONE	1	0	FISHER	0	0	7	0.00106254	NA	NA	NR2C2	missense_variant	possibly_damaging
exm1284387	rs148207824	17	6023913	A	0.00374	10153	20.41	1	0.00877193	6	0.000605083	NONE	1	0	FISHER	0	0	4	0.000607165	NA	NA	WSCD1	missense	probably-damaging
exm1155988	rs201099512	15	43668300	A	0.00376	10098	137.1	1	0.00877193	1	0.000100888	NONE	1	NA	FISHER	0	0	0	0	NA	NA	TUBGCP4	missense	benign
exm1292282	rs77768450	17	8390816	A	0.00376	10098	71.67	1	0.00877193	2	0.000201735	NONE	1	0	FISHER	0	0	2	0.000303582	NA	NA	MYH10	missense	benign
exm381281	rs3860715	4	1659162	A	0.00376	9320	7.336	3	0.0263158	40	0.0040347	NONE	1	0	FISHER	0	0	35	0.00531269	NA	NA	FAM53A	missense,missense	probably-damaging,probably-damaging
exm175329	rs148722602	2	20845183	A	0.00378	10043	23.16	1	0.00877193	6	0.000606551	NONE	1	0	FISHER	0	0	4	0.000607165	NA	NA	HS1BP3	missense	probably-damaging
exm594926	rs201706831	6	168307921	A	0.00382	9950	69.39	1	0.00877193	2	0.000201694	NONE	1	0	FISHER	0	0	1	0.000151791	NA	NA	MLLT4	missense,missense	benign,benign
exm943148	rs111033229	11	76890091	A	0.00382	9160	14.48	2	0.0175439	14	0.00141186	NONE	1	0	FISHER	0	0	5	0.000758956	NA	NA	MYO7A	coding-synonymous-near-splice,coding-synonymous-near-splice,coding-synonymous-near-splice	.,.,.
exm1622042	rs201999293	22	50721797	A	0.00383	9930	33.79	1	0.00877193	4	0.00040347	NONE	1	0	FISHER	0	0	1	0.000151791	NA	NA	PLXNB2	missense	benign
exm914210	rs17860459	11	59863030	A	0.00384	9120	16.74	2	0.0175439	12	0.00121017	NONE	1	0	FISHER	0	0	6	0.000910747	NA	NA	MS4A2	splice_acceptor_variant	NA
exm640315	rs61749910	7	99808703	A	0.00387	9050	9.231	2	0.0175439	25	0.00252423	exm638466	1	0	FISHER	0	0	18	0.00273224	NA	NA	STAG3,GATS	missense,intron	possibly-damaging,.
exm104604	rs151241634	1	154560602	A	0.0039	9750	24.72	1	0.00877193	6	0.000605205	NONE	1	0	FISHER	0	0	6	0.000910747	NA	NA	ADAR	splice_region_variant,synonymous_variant	NA
exm556134	rs17883718	6	53370201	A	0.0039	9740	186000000000	1	0.00892857	0	0	NONE	1	0	FISHER	0	0	3	0.000455373	NA	NA	GCLC	missense_variant	possibly_damaging
exm104197	rs118078368	1	154317149	A	0.00393	9670	217800000000	1	0.00877193	0	0	NONE	1	0	FISHER	0	0	1	0.000151791	NA	NA	ATP8B2	missense_variant	benign
exm1309411	rs139876370	17	29261239	B	0.00393	9670	217800000000	1	0.00877193	0	0	NONE	1	0	FISHER	0	0	3	0.000455373	NA	NA	ADAP2	missense_variant	benign
exm1348595	rs145784842	17	66551849	A	0.00393	9660	170.2	1	0.00892857	1	0.000100847	NONE	1	0	FISHER	0	0	2	0.000303582	NA	NA	FAM20A	missense	benign
exm1357944	rs147284874	17	74288596	A	0.00393	9670	217800000000	1	0.00877193	0	0	NONE	1	0	FISHER	0	0	1	0.000151791	NA	NA	QRICH2	missense	possibly-damaging
exm1286366	rs8192703	17	7186877	B	0.00394	8883	8.261	3	0.0263158	35	0.00353179	NONE	NA	NA	NA	NA	NA	NA	NA	NA	NA	NA	NA	NA
exm2201204	rs189517049	9	96439143	A	0.00393	9670	217900000000	1	0.00877193	0	0	NONE	1	0	FISHER	0	0	3	0.000455373	NA	NA	PHF2	missense_variant	unknown
exm300737	rs114208565	3	38357847	A	0.00393	9670	217700000000	1	0.00877193	0	0	NONE	1	0	FISHER	0	0	10	0.00151791	NA	NA	SLC22A14	missense_variant	benign
exm338170	rs35536878	3	113002475	A	0.00393	9670	217800000000	1	0.00877193	0	0	NONE	1	0	FISHER	0	0	2	0.000303582	NA	NA	BOC	missense_variant	probably_damaging
exm349185	rs140911243	3	129211009	A	0.00393	9670	217800000000	1	0.00877193	0	0	NONE	1	NA	FISHER	0	0	0	0	NA	NA	IFT122	missense,missense,missense,missense	probably-damaging,probably-damaging,probably-damaging,probably-damaging
exm2785	rs201534184	1	1267495	A	0.00398	8802	20.65	2	0.0175439	9	0.00090799	NONE	NA	NA	NA	NA	NA	NA	NA	NA	NA	NA	NA	NA
exm34141	NA	1	26520354	B	0.00398	9550	56.64	1	0.00877193	3	0.000302541	NONE	NA	NA	NA	NA	NA	NA	NA	NA	NA	NA	NA	NA
rs2722425	rs2722425	8	40484239	A	0.00399	8766	1.89	24	0.210526	1160	0.117006	NONE	NA	NA	NA	NA	NA	NA	NA	NA	NA	NA	NA	NA
exm476265	rs138285216	5	131052285	A	0.00393	9670	217300000000	1	0.00877193	0	0	NONE	1	NA	FISHER	0	0	0	0	NA	NA	FNIP1	missense_variant	benign
exm509932	rs61753465	5	179193668	A	0.00393	8901	7.619	2	0.0175439	27	0.00272342	NONE	1	0	FISHER	0	0	21	0.00318761	NA	NA	MAML1	missense_variant	probably_damaging
exm829287	rs150708897	10	70450582	A	0.00402	8694	13.24	2	0.0175439	15	0.00151271	NONE	NA	NA	NA	NA	NA	NA	NA	NA	NA	NA	NA	NA
exm913049	rs143839121	11	58920252	A	0.00395	9630	18.62	1	0.00877193	8	0.000807103	NONE	1	0	FISHER	0	0	2	0.000303582	NA	NA	FAM111A	missense,missense,missense,missense,missense	probably-damaging,probably-damaging,probably-damaging,probably-damaging,probably-damaging
exm1248891	rs200934934	16	67333438	A	0.00397	9580	26.75	1	0.00877193	5	0.000504337	NONE	1	0	FISHER	0	0	1	0.000151791	NA	NA	KCTD19	missense	probably-damaging
exm364742	rs200734423	3	171452755	A	0.00397	9570	125.9	1	0.00877193	1	0.000100847	NONE	1	NA	FISHER	0	0	0	0	NA	NA	PLD1	missense,missense	possibly-damaging,possibly-damaging
exm1148447	rs145647822	15	40564840	A	0.00398	8793	12.23	2	0.0175439	17	0.0017144	NONE	1	0	FISHER	0	0	7	0.00106254	NA	NA	PAK6	missense,missense,missense	probably-damaging,probably-damaging,probably-damaging
exm951965	rs190819700	11	103086537	B	0.004	9500	31.34	1	0.00877193	4	0.00040404	NONE	1	NA	FISHER	0	0	0	0	NA	NA	DYNC2H1	missense,missense	probably-damaging,probably-damaging
exm259041	rs199699507	2	206305302	A	0.00402	9460	185900000000	1	0.00877193	0	0	NONE	1	NA	FISHER	0	0	0	0	NA	NA	PARD3B	missense,missense,intron	probably-damaging,probably-damaging,.
exm853960	rs147399386	10	105781457	B	0.00402	8712	14.1	2	0.0175439	14	0.00142074	NONE	1	0	FISHER	0	0	3	0.000455373	NA	NA	SLK	missense	probably-damaging
exm808034	rs149555675	10	6257261	A	0.00407	9340	210900000000	1	0.00892857	0	0	exm807018	1	0	FISHER	0	0	2	0.000303582	NA	NA	PFKFB3	missense_variant	possibly_damaging
exm1510748	rs144012185	19	56466196	A	0.00409	9300	32.9	1	0.00877193	4	0.000403388	NONE	1	0	FISHER	0	0	2	0.000303582	NA	NA	NLRP8	missense_variant	probably_damaging
exm644724	rs139836389	7	100682367	A	0.00411	9250	120.9	1	0.00877193	1	0.000100867	NONE	1	NA	FISHER	0	0	0	0	NA	NA	MUC17	missense	probably-damaging
exm1555975	rs149169462	20	60903022	A	0.00415	9150	19.76	1	0.00877193	8	0.00080694	NONE	NA	NA	NA	NA	NA	NA	NA	NA	NA	NA	NA	NA
exm819180	rs139550735	10	34671513	B	0.00411	8514	7.962	2	0.0175439	25	0.0025222	NONE	1	0	FISHER	0	0	14	0.00212508	NA	NA	PARD3	missense_variant	NA
exm1146162	rs202088512	15	34163147	A	0.00413	8478	22.54	2	0.0175439	8	0.000806777	exm1146611	1	0	FISHER	0	0	1	0.000151791	NA	NA	AVEN	missense	probably-damaging
exm648491	rs201285335	7	105283493	A	0.00413	9210	17.99	1	0.00877193	7	0.00070593	NONE	1	0	FISHER	0	0	6	0.000910747	NA	NA	ATXN7L1	missense,missense	possibly-damaging,possibly-damaging
exm2277039	.	12	53073826	A	0.00419	9060	168800000000	1	0.00877193	0	0	exm1001348	NA	NA	NA	NA	NA	NA	NA	NA	NA	NA	NA	NA
exm1531983	rs201229092	20	30486337	A	0.00414	9180	74.77	1	0.00877193	2	0.000201694	exm1535330	1	0	FISHER	0	0	4	0.000607165	NA	NA	TTLL9	missense	benign
exm1536068	rs200379759	20	33575036	B	0.00414	9180	20.99	1	0.00877193	7	0.00070593	NONE	1	0	FISHER	0	0	3	0.000455373	NA	NA	MYH7B	missense	probably-damaging
exm414224	rs151125076	4	95197608	A	0.00414	8442	22.45	2	0.0175439	7	0.00070593	NONE	1	0	FISHER	0	0	4	0.000607165	NA	NA	SMARCAD1	missense_variant	possibly_damaging
exm257535	rs201200488	2	202593775	A	0.00418	9080	58.04	1	0.00877193	2	0.000201694	NONE	1	NA	FISHER	0	0	0	0	NA	NA	ALS2	splice_region_variant,synonymous_variant	NA
exm887364	rs150470989	11	7021223	A	0.00418	9100	27.63	1	0.00877193	5	0.000505255	NONE	1	0	FISHER	0	0	3	0.000455373	NA	NA	ZNF214	missense	probably-damaging
exm1193412	rs139347926	15	100649321	B	0.00419	9060	168500000000	1	0.00877193	0	0	NONE	1	NA	FISHER	0	0	0	0	NA	NA	ADAMTS17	missense-near-splice	possibly-damaging
exm411769	rs111403391	4	88231491	A	0.00419	9060	168500000000	1	0.00877193	0	0	exm411756	1	0	FISHER	0	0	1	0.000151791	NA	NA	HSD17B13	missense,missense	benign,benign
rs9584805	rs9584805	13	98994030	B	0.00422	8289	1.699	51	0.447368	3131	0.316839	NONE	NA	NA	NA	NA	NA	NA	NA	NA	NA	NA	NA	NA
exm662152	rs138182524	7	139728476	B	0.00419	9060	118.5	1	0.00877193	1	0.000100929	NONE	1	NA	FISHER	0	0	0	0	NA	NA	PARP12	missense	benign
exm74281	rs149597385	1	91405998	A	0.00419	9060	168500000000	1	0.00877193	0	0	NONE	1	NA	FISHER	0	0	0	0	NA	NA	ZNF644	missense_variant	probably_damaging
exm179271	rs151073506	2	27157542	A	0.0042	8343	9.031	3	0.0263158	31	0.00312626	NONE	1	0	FISHER	0	0	23	0.0034912	NA	NA	DPYSL5	missense_variant	probably_damaging
exm883112	rs2234449	11	5529936	B	0.0042	9050	30.89	1	0.00877193	4	0.000404122	exm883176,exm883287	1	0	FISHER	0	0	9	0.00136612	NA	NA	UBQLN3	missense_variant	benign
exm169027	rs61736132	1	249142320	A	0.00421	9270	25.91	1	0.00877193	5	0.000504337	NONE	1	NA	FISHER	0	0	0	0	NA	NA	ZNF672	missense	benign
exm148035	rs143386940	1	214557774	B	0.00422	8298	19.3	2	0.0175439	10	0.00100847	NONE	1	0	FISHER	0	0	5	0.000758956	NA	NA	PTPN14	missense_variant	possibly_damaging
exm134548	rs145282040	1	197396584	A	0.00426	8919	47.17	1	0.00877193	3	0.000302541	NONE	1	NA	FISHER	0	0	0	0	NA	NA	CRB1	missense-near-splice,missense-near-splice	probably-damaging,probably-damaging
exm1348649	rs200550454	17	66871786	A	0.00428	8874	60.94	1	0.00877193	2	0.000201735	NONE	1	0	FISHER	0	0	1	0.000151791	NA	NA	ABCA8	stop_gained	NA
exm145762	rs201551805	1	209799264	A	0.00429	8865	208300000000	1	0.00877193	0	0	exm143905	1	NA	FISHER	0	0	0	0	NA	NA	LAMB3	stop-gained,stop-gained,stop-gained	.,.,.
exm211698	rs142603460	2	95774151	A	0.00429	8865	208600000000	1	0.00877193	0	0	NONE	1	NA	FISHER	0	0	0	0	NA	NA	MRPS5	missense	probably-damaging
rs10498792	rs10498792	6	51666631	B	0.0044	7952	2.005	22	0.192982	1113	0.112379	NONE	NA	NA	NA	NA	NA	NA	NA	NA	NA	NA	NA	NA
exm192881	rs148421360	2	48808107	A	0.00434	8757	26.3	1	0.00877193	5	0.000504236	NONE	1	0	FISHER	0	0	3	0.000455373	NA	NA	STON1	missense_variant	benign
exm1215832	rs147412842	16	5128783	A	0.00435	8730	22.5	1	0.00877193	6	0.000605083	NONE	1	0	FISHER	0	0	2	0.000303582	NA	NA	ALG1	missense	possibly-damaging
rs7014346	rs7014346	8	128424792	A	0.00447	7824	0.5536	29	0.254386	3787	0.381908	NONE	NA	NA	NA	NA	NA	NA	NA	NA	NA	NA	NA	NA
exm1275910	rs200625064	17	1944871	A	0.00435	8739	57.69	1	0.00877193	2	0.000201694	NONE	1	0	FISHER	0	0	3	0.000455373	NA	NA	DPH1	stop-gained	.
rs941184	rs941184	12	54114158	A	0.00448	8478	109	1	0.00877193	1	0.000100888	exm1008269,exm1008399,exm1008400,exm1011755	NA	NA	NA	NA	NA	NA	NA	NA	NA	NA	NA	NA
exm337918	rs149162288	3	112729934	A	0.00435	8037	18.72	2	0.0175439	10	0.00100867	NONE	1	0	FISHER	0	0	5	0.000758956	NA	NA	C3orf17	missense	benign
exm76670	rs200690456	1	95286518	B	0.00435	8046	23.37	2	0.0175439	8	0.000807591	NONE	1	0	FISHER	0	0	7	0.00106254	NA	NA	SLC44A3	missense,intron	benign,.
exm898737	rs200226940	11	32956363	B	0.00452	8406	137.6	1	0.00877193	1	0.000100888	NONE	0.024	NA	FISHER	1	0.00617284	0	0	NA	NA	QSER1	missense_variant	benign
exm2255498	rs6547014	2	75853788	A	0.00453	7720	0.5703	40	0.350877	4782	0.482348	exm205836	NA	NA	NA	NA	NA	NA	NA	NA	NA	NA	NA	NA
exm519782	rs114959453	6	24423918	A	0.0044	7960	20.07	2	0.0175439	10	0.00100847	NONE	1	0	FISHER	0	0	29	0.00440194	NA	NA	GPLD1	downstream_gene_variant	NA
exm849492	rs138360654	10	102250606	A	0.00442	8595	25.55	1	0.00877193	5	0.000504337	NONE	1	0	FISHER	0	0	3	0.000455373	NA	NA	SEC31B	missense_variant	benign
exm810950	rs12768894	10	14974905	B	0.00456	7672	0.3665	8	0.0701754	1729	0.1744	NONE	NA	NA	NA	NA	NA	NA	NA	NA	NA	NA	NA	NA
exm819121	rs16935326	10	34620077	A	0.00445	7872	11.33	2	0.0175439	18	0.00181525	NONE	1	0	FISHER	0	0	16	0.00242866	NA	NA	PARD3	missense_variant	benign
exm1110585	rs72718273	14	69521674	A	0.00448	8487	40.97	1	0.00877193	3	0.000302602	NONE	1	0	FISHER	0	0	3	0.000455373	NA	NA	DCAF5	missense_variant	probably_damaging
exm402279	rs144900788	4	68619618	A	0.00449	8460	23.66	1	0.00877193	6	0.000605083	NONE	1	0	FISHER	0	0	11	0.0016697	NA	NA	GNRHR	missense_variant	probably_damaging
exm1195548	rs140871153	16	315008	B	0.00452	8415	20.91	1	0.00877193	7	0.00070593	NONE	1	0	FISHER	0	0	7	0.00106254	NA	NA	ITFG3	missense	benign
exm2032910	rs57972201	3	108572533	A	0.00454	8379	21.16	1	0.00877193	6	0.000605083	exm2269654	1	0	FISHER	0	0	5	0.000758956	NA	NA	TRAT1	missense_variant	probably_damaging
exm748713	rs140042742	9	35555657	A	0.00454	8361	40.67	1	0.00877193	3	0.000302541	NONE	1	0	FISHER	0	0	5	0.000758956	NA	NA	RUSC2	missense,missense	possibly-damaging,possibly-damaging
exm1486407	rs139160093	19	48733757	A	0.00458	7648	20.12	2	0.0175439	10	0.00100847	NONE	1	0	FISHER	0	0	3	0.000455373	NA	NA	CARD8	missense,missense,missense,missense,missense	benign,benign,benign,benign,benign
exm466590	rs141681122	5	90000214	A	0.00459	8280	39.56	1	0.00877193	3	0.000302602	NONE	1	0	FISHER	0	0	2	0.000303582	NA	NA	GPR98	missense	probably-damaging
exm491139	rs200364529	5	141693902	A	0.00461	8235	21.31	1	0.00877193	6	0.000605083	NONE	1	0	FISHER	0	0	2	0.000303582	NA	NA	SPRY4	missense,missense	probably-damaging,probably-damaging
exm782169	rs147237909	9	129856101	A	0.00463	8199	28.13	1	0.00877193	4	0.00040347	NONE	1	0	FISHER	0	0	3	0.000455373	NA	NA	RALGPS1,ANGPTL2	intron,intron,intron,missense,intron	.,.,.,possibly-damaging,.
exm900316	rs140510483	11	35227745	B	0.00464	7544	16.6	2	0.0175439	8	0.000806777	NONE	1	0	FISHER	0	0	13	0.00197328	NA	NA	CD44	missense,missense,intron,intron,intron,intron,intron,intron	benign,benign,.,.,.,.,.,.
exm684255	rs150912414	8	17133963	A	0.00468	8127	55.35	1	0.00877193	2	0.000201694	NONE	1	0	FISHER	0	0	3	0.000455373	NA	NA	VPS37A	missense_variant	possibly_damaging
exm995999	rs140040983	12	44782177	A	0.00468	8118	123.6	1	0.00877193	1	0.000100847	NONE	1	0	FISHER	0	0	2	0.000303582	NA	NA	TMEM117	missense	benign
exm948860	rs145788421	11	94134120	A	0.0047	8082	65.66	1	0.00877193	2	0.000201694	exm948110	1	0	FISHER	0	0	10	0.00151791	NA	NA	GPR83	missense_variant	probably_damaging
exm498565	rs141025447	5	154287346	A	0.00475	8001	23.11	1	0.00877193	5	0.000504236	NONE	1	0	FISHER	0	0	6	0.000910747	NA	NA	GEMIN5	missense	probably-damaging
exm619106	rs145139513	7	45222817	A	0.00476	7976	17.47	1	0.00877193	7	0.000706072	exm617773	1	0	FISHER	0	0	4	0.000607165	NA	NA	RAMP3	missense_variant	probably_damaging
exm631285	rs75878588	7	86547834	A	0.00477	7336	5.157	4	0.0350877	69	0.00695845	NONE	1	0	FISHER	0	0	39	0.00591985	NA	NA	KIAA1324L	missense_variant	benign
exm776603	rs56153291	9	119625872	A	0.00479	7312	8.873	3	0.0263158	27	0.00272342	NONE	1	0	FISHER	0	0	19	0.00288403	NA	NA	ASTN2	missense_variant	possibly_damaging
exm1224992	rs145160241	16	21739665	A	0.0048	7912	123.3	1	0.00877193	1	0.000100847	NONE	1	0	FISHER	0	0	4	0.000607165	NA	NA	OTOA	missense,missense,missense	probably-damaging,probably-damaging,probably-damaging
exm1526894	rs138961940	20	17606189	A	0.0048	7920	417100	2	0.0175439	0	0	exm1526864,exm1526876	1	NA	FISHER	0	0	0	0	NA	NA	RRBP1	missense,missense	possibly-damaging,possibly-damaging
exm54528	rs199638815	1	45341318	A	0.0048	7920	174000000000	1	0.00877193	0	0	NONE	1	NA	FISHER	0	0	0	0	NA	NA	EIF2B3	missense_variant	benign
exm9437	rs34529016	1	6522218	A	0.0048	7920	173900000000	1	0.00877193	0	0	exm9330	1	0	FISHER	0	0	1	0.000151791	NA	NA	TNFRSF25	missense,missense,missense,missense,missense	possibly-damaging,possibly-damaging,possibly-damaging,possibly-damaging,possibly-damaging
exm1070726	rs202155148	13	53254116	A	0.00481	7896	115.5	1	0.00877193	1	0.000100847	NONE	1	0	FISHER	0	0	1	0.000151791	NA	NA	SUGT1	missense_variant	benign
exm1130717	rs144239992	14	104518322	B	0.00481	7904	48.83	1	0.00877193	3	0.000302602	NONE	1	0	FISHER	0	0	1	0.000151791	NA	NA	TDRD9	missense	probably-damaging
exm1572767	rs140022230	21	43325863	A	0.00482	7880	15.18	1	0.00877193	8	0.00080694	NONE	1	0	FISHER	0	0	4	0.000607165	NA	NA	C2CD2	missense,missense	probably-damaging,probably-damaging
exm1484655	rs8113564	19	47856637	A	0.00485	7840	57.3	1	0.00877193	2	0.000201694	NONE	1	0	FISHER	0	0	8	0.00121433	NA	NA	DHX34	missense	benign
exm1515105	rs140707289	19	58421111	A	0.00493	7704	169900000000	1	0.00877193	0	0	NONE	0.024	NA	FISHER	1	0.00617284	0	0	NA	NA	ZNF417	missense	benign
exm1606967	rs200608722	22	38121398	B	0.00485	7832	169800000000	1	0.00877193	0	0	NONE	1	0	FISHER	0	0	1	0.000151791	NA	NA	TRIOBP	missense_variant	probably_damaging
exm200641	rs144077605	2	71298831	A	0.00487	7808	45.26	1	0.00877193	3	0.000302541	NONE	1	0	FISHER	0	0	2	0.000303582	NA	NA	NAGK	missense	probably-damaging
exm258258	rs34935146	2	203820465	A	0.00488	7792	113.2	1	0.00877193	1	0.000100847	NONE	1	0	FISHER	0	0	1	0.000151791	NA	NA	ALS2CR8	missense,missense	benign,benign
exm1047731	rs146763624	12	123699323	A	0.00493	7704	169800000000	1	0.00877193	0	0	NONE	1	0	FISHER	0	0	6	0.000910747	NA	NA	MPHOSPH9	missense_variant	benign
exm1127215	rs2181170	14	100847523	A	0.00493	7704	169900000000	1	0.00877193	0	0	NONE	1	NA	FISHER	0	0	0	0	NA	NA	WARS	upstream_gene_variant	NA
exm1225384	rs139935693	16	22274431	A	0.00493	7704	169900000000	1	0.00877193	0	0	NONE	1	NA	FISHER	0	0	0	0	NA	NA	EEF2K	stop-gained-near-splice	.
exm1524780	rs184436336	20	8737739	A	0.00493	7704	169900000000	1	0.00877193	0	0	NONE	1	NA	FISHER	0	0	0	0	NA	NA	PLCB1	missense,missense	benign,benign
exm1970068	rs201438798	20	57415573	A	0.00493	7704	172500000000	1	0.00877193	0	0	NONE	1	NA	FISHER	0	0	0	0	NA	NA	GNAS	missense_variant	unknown
exm232690	rs200454939	2	152363424	A	0.00493	7704	172100000000	1	0.00877193	0	0	NONE	1	NA	FISHER	0	0	0	0	NA	NA	NEB	missense-near-splice,missense-near-splice,missense-near-splice	benign,benign,benign
exm590034	rs149400450	6	158074610	A	0.00493	7704	169900000000	1	0.00877193	0	0	NONE	1	0	FISHER	0	0	1	0.000151791	NA	NA	ZDHHC14	missense,missense	possibly-damaging,possibly-damaging
exm85688	rs146482651	1	114454398	A	0.00493	7704	21.98	1	0.00877193	6	0.000605327	NONE	1	0	FISHER	0	0	2	0.000303582	NA	NA	DCLRE1B	missense	benign
rs164898	rs164898	1	91569689	B	0.00498	7024	1.728	46	0.403509	2869	0.289447	NONE	NA	NA	NA	NA	NA	NA	NA	NA	NA	NA	NA	NA
exm1148629	rs201004233	15	40594471	B	0.00494	7688	153300000000	1	0.00877193	0	0	NONE	1	NA	FISHER	0	0	0	0	NA	NA	PLCB2	missense-near-splice	probably-damaging
exm1410424	rs199966895	19	4714252	A	0.00494	7688	153300000000	1	0.00877193	0	0	NONE	1	NA	FISHER	0	0	0	0	NA	NA	DPP9	missense	possibly-damaging
rs2194980	rs2194980	12	115502718	A	0.005	7000	0.5415	28	0.245614	3743	0.377471	NONE	NA	NA	NA	NA	NA	NA	NA	NA	NA	NA	NA	NA
rs11118346	rs11118346	1	219743719	A	0.00503	6958	1.709	65	0.570175	4392	0.442921	rs2605100	NA	NA	NA	NA	NA	NA	NA	NA	NA	NA	NA	NA
exm536765	rs138586326	6	32803106	A	0.00494	7688	153400000000	1	0.00877193	0	0	NONE	1	NA	FISHER	0	0	0	0	NA	NA	TAP2	missense,missense	probably-damaging,probably-damaging
exm687	rs201888830	1	906512	A	0.00494	7688	153400000000	1	0.00877193	0	0	NONE	1	0	FISHER	0	0	1	0.000151791	NA	NA	PLEKHN1	missense_variant	benign
exm141708	rs2229866	1	205031116	A	0.00512	6832	1.705	54	0.473684	3464	0.349616	exm141674	NA	NA	NA	NA	NA	NA	NA	NA	NA	NA	NA	NA
exm849559	rs17113157	10	102258922	B	0.00494	7688	153400000000	1	0.00877193	0	0	NONE	1	NA	FISHER	0	0	0	0	NA	NA	SEC31B	missense	benign
exm1129366	rs148797004	14	103404709	A	0.00498	7624	38.12	1	0.00877193	3	0.000302602	NONE	1	0	FISHER	0	0	3	0.000455373	NA	NA	CDC42BPB	missense	benign
exm1409699	rs201390076	19	4512138	A	0.00499	7016	17.41	2	0.0175439	11	0.00110932	NONE	1	0	FISHER	0	0	11	0.0016697	NA	NA	PLIN4	missense	probably-damaging
exm1376941	rs143290824	18	13731835	B	0.00517	7352	39.34	1	0.00877193	3	0.000304136	NONE	NA	NA	NA	NA	NA	NA	NA	NA	NA	NA	NA	NA
exm392345	rs144103777	4	23814710	A	0.005	7600	20.23	1	0.00877193	6	0.000605083	NONE	1	0	FISHER	0	0	18	0.00273224	NA	NA	PPARGC1A	missense_variant	unknown
exm1162576	rs201307143	15	52510748	A	0.00504	6944	9.826	3	0.0263158	27	0.00272397	exm1162617	1	0	FISHER	0	0	10	0.00151791	NA	NA	MYO5C	missense_variant	benign
exm772448	rs201548669	9	114462286	B	0.00507	7488	60.74	1	0.00877193	2	0.000202102	NONE	1	0	FISHER	0	0	1	0.000151791	NA	NA	C9orf84	missense,missense	possibly-damaging,possibly-damaging
exm703484	rs145334177	8	66539569	A	0.00512	7416	20.8	1	0.00877193	7	0.000706215	NONE	1	0	FISHER	0	0	2	0.000303582	NA	NA	ARMC1	missense_variant	possibly_damaging
exm1246071	rs148206922	16	58712363	A	0.00515	7376	18.33	1	0.00877193	8	0.000807265	NONE	1	0	FISHER	0	0	11	0.0016697	NA	NA	SLC38A7	missense_variant	benign
rs9870680	rs9870680	3	7529555	A	0.0053	6601	1.722	66	0.578947	4419	0.445733	NONE	NA	NA	NA	NA	NA	NA	NA	NA	NA	NA	NA	NA
exm462776	rs139344924	5	77335015	A	0.00531	6594	3.95	5	0.0438596	130	0.0131101	NONE	NA	NA	NA	NA	NA	NA	NA	NA	NA	NA	NA	NA
exm1415129	rs139498335	19	6906503	A	0.00516	7368	16.46	1	0.00892857	8	0.000807428	NONE	1	0	FISHER	0	0	4	0.000607165	NA	NA	EMR1	stop-gained	.
exm177682	rs200652614	2	25754408	A	0.00518	7336	20.83	1	0.00877193	6	0.000605083	NONE	1	0	FISHER	0	0	7	0.00106254	NA	NA	DTNB	missense,missense,missense,missense,missense	possibly-damaging,possibly-damaging,possibly-damaging,possibly-damaging,possibly-damaging
exm941330	rs139499548	11	74800437	A	0.00518	6755	8.027	2	0.0175439	30	0.00302541	exm941400	1	0	FISHER	0	0	14	0.00212508	NA	NA	OR2AT4	missense_variant	possibly_damaging
exm983880	rs150192473	12	10954530	A	0.00519	7320	129.9	1	0.00877193	1	0.000100847	NONE	1	0	FISHER	0	0	1	0.000151791	NA	NA	TAS2R7	stop-gained	.
exm1199821	rs201927375	16	920002	A	0.00521	7288	125.7	1	0.00877193	1	0.000100847	NONE	1	NA	FISHER	0	0	0	0	NA	NA	LMF1	missense	benign
exm722659	rs112892337	8	135614553	B	0.00524	6685	6.41	3	0.0263158	39	0.00393304	NONE	1	0	FISHER	0	0	23	0.0034912	NA	NA	ZFAT	missense_variant	probably_damaging
exm898747	rs201406150	11	32956801	A	0.00534	7120	43.73	1	0.00877193	3	0.000302786	NONE	1	NA	FISHER	0	0	0	0	NA	NA	QSER1	missense_variant	benign
exm1855752	rs200460526	16	3076270	A	0.00535	7096	125.5	1	0.00877193	1	0.000100847	NONE	1	NA	FISHER	0	0	0	0	NA	NA	THOC6	missense,missense	benign,benign
exm1239117	rs145272522	16	49671081	B	0.0054	6482	20.46	2	0.0175439	8	0.000806777	NONE	1	0	FISHER	0	0	5	0.000758956	NA	NA	ZNF423	missense	possibly-damaging
exm1146568	rs374230	15	34640218	B	0.00548	6930	15.05	1	0.00877193	9	0.000907624	NONE	NA	NA	NA	NA	NA	NA	NA	NA	NA	NA	NA	NA
exm1813175	rs117392855	14	45642287	B	0.00543	7000	181600000000	1	0.00877193	0	0	NONE	1	0	FISHER	0	0	1	0.000151791	NA	NA	FANCM	coding-synonymous	.
exm335973	rs199821162	3	108295189	A	0.00543	7000	181100000000	1	0.00877193	0	0	NONE	1	0	FISHER	0	0	2	0.000303582	NA	NA	KIAA1524	missense	possibly-damaging
exm65746	rs140035988	1	64104470	A	0.00543	7000	181600000000	1	0.00877193	0	0	NONE	1	NA	FISHER	0	0	0	0	NA	NA	PGM1	coding-synonymous-near-splice,coding-synonymous-near-splice,coding-synonymous-near-splice	.,.,.
exm833462	rs200027121	10	74326475	A	0.00543	7000	182000000000	1	0.00877193	0	0	NONE	1	NA	FISHER	0	0	0	0	NA	NA	MICU1	missense,missense	benign,benign
exm895969	rs202037355	11	20075661	B	0.00543	6447	17.71	2	0.0175439	10	0.00100847	NONE	1	0	FISHER	0	0	2	0.000303582	NA	NA	NAV2	missense_variant	possibly_damaging
rs2806864	rs2806864	1	117469781	A	0.00554	6321	2.632	9	0.0789474	340	0.0342949	exm2268928	NA	NA	NA	NA	NA	NA	NA	NA	NA	NA	NA	NA
exm1323424	rs184299114	17	40117284	B	0.00544	6986	188.5	1	0.00877193	1	0.000100847	NONE	1	NA	FISHER	0	0	0	0	NA	NA	TTC25	missense	benign
exm928457	rs144320036	11	65639462	A	0.00548	6937	14	1	0.00877193	9	0.00090799	NONE	1	0	FISHER	0	0	6	0.000910747	NA	NA	EFEMP2	missense	benign
exm903881	rs143256169	11	46801859	A	0.0055	6363	14.92	2	0.0175439	13	0.00131101	NONE	1	0	FISHER	0	0	5	0.000758956	NA	NA	CKAP5	missense,missense	probably-damaging,probably-damaging
exm1478919	rs114036675	19	45262696	A	0.00551	6349	7.685	2	0.0175439	28	0.00282372	NONE	1	0	FISHER	0	0	8	0.00121433	NA	NA	BCL3	missense	benign
exm1354382	rs36060947	17	73500355	A	0.00554	6860	20.4	1	0.00877193	6	0.000605083	exm1352749,exm1356670	1	NA	FISHER	0	0	0	0	NA	NA	CASKIN2	missense,missense	probably-damaging,probably-damaging
exm2272050	rs2077401	13	112664982	A	0.00575	6083	8.028	3	0.0263158	30	0.00302541	NONE	0.6289	0	FISHER	0	0	46	0.00698239	NA	NA	NA	NA	NA
exm566903	rs149444442	6	91261860	B	0.00562	6755	143.4	1	0.00877193	1	0.000100847	NONE	1	NA	FISHER	0	0	0	0	NA	NA	MAP3K7	missense,missense,missense,missense	benign,benign,benign,benign
exm148261	rs144237457	1	214815298	B	0.00565	6195	7.89	3	0.0263158	36	0.00363489	exm148142	1	0	FISHER	0	0	20	0.00303582	NA	NA	CENPF	missense_variant	benign
exm256071	rs201846992	2	201436640	B	0.00565	6720	139.9	1	0.00877193	1	0.000100847	NONE	1	0	FISHER	0	0	3	0.000455373	NA	NA	SGOL2	missense,missense,missense	benign,benign,benign
exm1570774	rs78655344	21	40572304	A	0.00567	6699	117.9	1	0.00877193	1	0.000100908	NONE	1	0	FISHER	0	0	2	0.000303582	NA	NA	BRWD1	missense,missense	benign,benign
exm917736	rs114666146	11	62288508	B	0.00574	6622	23.16	1	0.00877193	5	0.000504236	NONE	1	0	FISHER	0	0	1	0.000151791	NA	NA	AHNAK	missense,intron	possibly-damaging,.
exm436135	NA	4	184612476	B	0.00576	6594	14.68	1	0.00877193	8	0.000807918	NONE	1	0	FISHER	0	0	4	0.000607165	NA	NA	TRAPPC11	missense_variant	possibly_damaging
exm787266	rs72760509	9	131821485	A	0.00597	6363	131.6	1	0.00877193	1	0.000100847	NONE	NA	NA	NA	NA	NA	NA	NA	NA	NA	NA	NA	NA
exm1378392	rs151305963	18	21112182	A	0.00579	6566	68.59	1	0.00877193	2	0.000201694	NONE	1	NA	FISHER	0	0	0	0	NA	NA	NPC1	missense	benign
rs9845687	rs9845687	3	157682536	A	0.00597	5862	1.661	40	0.350877	2412	0.243292	rs7643792	NA	NA	NA	NA	NA	NA	NA	NA	NA	NA	NA	NA
exm464179	rs200249535	5	79616698	A	0.00584	6510	41.42	1	0.00877193	3	0.000302541	NONE	1	0	FISHER	0	0	3	0.000455373	NA	NA	SPZ1	missense	benign
exm807053	rs146200933	10	5494334	A	0.00584	6503	14.85	1	0.00877193	9	0.000908357	NONE	1	0	FISHER	0	0	1	0.000151791	NA	NA	NET1	missense_variant	probably_damaging
exm797855	rs192537312	9	139304551	A	0.00587	5958	11.44	2	0.0175439	17	0.00171544	exm798727	1	0	FISHER	0	0	11	0.0016697	NA	NA	SDCCAG3	missense,intron,missense	probably-damaging,.,probably-damaging
exm1049739	rs199841782	12	124856578	A	0.00594	6391	49.67	1	0.00877193	3	0.000302541	exm1044878	1	0	FISHER	0	0	1	0.000151791	NA	NA	NCOR2	missense,missense,missense	probably-damaging,probably-damaging,probably-damaging
exm847936	rs17110744	10	100481427	A	0.00597	6363	165.4	1	0.00877193	1	0.000100949	NONE	1	0	FISHER	0	0	3	0.000455373	NA	NA	HPSE2	missense,missense,missense,missense	possibly-damaging,possibly-damaging,possibly-damaging,possibly-damaging
exm1208012	rs142909364	16	2578094	B	0.00604	6286	19.79	1	0.00877193	6	0.000605083	NONE	1	0	FISHER	0	0	2	0.000303582	NA	NA	AMDHD2	missense,missense	benign,benign
rs445114	rs445114	8	128323181	B	0.00608	5754	0.5574	27	0.236842	3549	0.357979	NONE	NA	NA	NA	NA	NA	NA	NA	NA	NA	NA	NA	NA
exm729239	rs200541837	8	144993491	A	0.00604	5790	17.06	2	0.0175439	10	0.00100847	NONE	1	0	FISHER	0	0	3	0.000455373	NA	NA	PLEC	missense_variant	unknown
exm1469556	rs149384660	19	41248549	A	0.00606	6265	18.82	1	0.00877193	7	0.000706072	exm1468615,exm1470604	1	0	FISHER	0	0	5	0.000758956	NA	NA	C19orf54	missense	benign
exm130568	rs147120459	1	184006377	A	0.00607	6258	163.4	1	0.00877193	1	0.000101153	NONE	1	0	FISHER	0	0	3	0.00045565	NA	NA	GLT25D2	missense	benign
rs4335130	rs4335130	8	10186553	A	0.00613	5706	1.968	21	0.184211	1042	0.105104	NONE	NA	NA	NA	NA	NA	NA	NA	NA	NA	NA	NA	NA
exm148868	rs142381713	1	215901511	A	0.00607	6258	11.43	1	0.00877193	10	0.00100847	NONE	1	0	FISHER	0	0	5	0.000758956	NA	NA	USH2A	missense	probably-damaging
exm1109616	rs199730574	14	68046499	B	0.00608	6244	44.38	1	0.00877193	3	0.000302602	NONE	1	0	FISHER	0	0	6	0.000910747	NA	NA	PLEKHH1	missense	benign
exm266734	rs201718137	2	219824571	A	0.00609	5742	7.678	3	0.0263158	32	0.00322711	NONE	1	0	FISHER	0	0	17	0.00258045	NA	NA	CDK5R2	missense_variant	possibly_damaging
exm106213	rs149171124	1	155205581	A	0.0061	6223	131.3	1	0.00877193	1	0.000100847	NONE	1	0	FISHER	0	0	2	0.000303582	NA	NA	GBA	missense,missense,missense,missense,missense	benign,benign,benign,benign,benign
exm817656	rs74132329	10	29839710	A	0.0061	6223	115.2	1	0.00877193	1	0.000100847	NONE	1	0	FISHER	0	0	2	0.000303582	NA	NA	SVIL	missense,missense	probably-damaging,probably-damaging
exm230806	rs150113526	2	141214100	B	0.00614	6188	55.11	1	0.00877193	2	0.000201816	NONE	1	0	FISHER	0	0	1	0.000151791	NA	NA	LRP1B	missense	possibly-damaging
exm364735	rs148972595	3	171452701	A	0.00617	5670	6.842	2	0.0175439	32	0.00322711	NONE	1	0	FISHER	0	0	31	0.00470553	NA	NA	PLD1	missense_variant	benign
exm942022	rs141331999	11	75439894	B	0.00617	5670	9.48	2	0.0175439	22	0.00221864	NONE	1	0	FISHER	0	0	15	0.00227687	NA	NA	MOGAT2	missense_variant	possibly_damaging
exm457025	rs200121488	5	61785999	B	0.00618	6146	100.2	1	0.00877193	1	0.000100867	NONE	1	NA	FISHER	0	0	0	0	NA	NA	IPO11	missense,missense	benign,benign
exm88705	rs142267114	1	119441722	A	0.00619	6139	18.88	1	0.00877193	6	0.000606061	NONE	1	0	FISHER	0	0	7	0.00106254	NA	NA	TBX15	missense	possibly-damaging
exm108871	rs148759491	1	156264339	A	0.0062	5646	15.91	2	0.0175439	10	0.00100847	NONE	1	0	FISHER	0	0	6	0.000910747	NA	NA	VHLL	downstream_gene_variant	NA
rs2587695	rs2587695	2	120321817	B	0.00626	5592	1.688	71	0.622807	4904	0.494554	exm2265195	NA	NA	NA	NA	NA	NA	NA	NA	NA	NA	NA	NA
exm1227248	rs199926556	16	24581619	A	0.0062	6132	17.66	1	0.00877193	8	0.00080694	NONE	1	0	FISHER	0	0	3	0.000455373	NA	NA	RBBP6	missense,missense	possibly-damaging,possibly-damaging
exm35311	rs140946580	1	27105725	B	0.0062	5646	12.82	2	0.0175439	15	0.00151301	NONE	1	0	FISHER	0	0	4	0.000607165	NA	NA	ARID1A	missense_variant	benign
rs1497828	rs1497828	1	217527024	B	0.00629	5562	1.703	38	0.333333	2232	0.225637	NONE	NA	NA	NA	NA	NA	NA	NA	NA	NA	NA	NA	NA
exm1082605	rs143866544	13	114538587	A	0.00622	6104	14.9	1	0.00877193	8	0.000806777	NONE	1	0	FISHER	0	0	4	0.000607165	NA	NA	GAS6	missense,utr-5	benign,.
rs11968166	rs11968166	6	41925304	A	0.0063	5550	0.3862	9	0.0789474	1792	0.180718	rs11970772	NA	NA	NA	NA	NA	NA	NA	NA	NA	NA	NA	NA
exm908006	rs201788922	11	55563875	A	0.00625	6083	34.88	1	0.00877193	4	0.000403551	NONE	1	0	FISHER	0	0	3	0.000455373	NA	NA	OR5D14	missense	probably-damaging
exm369177	rs141242566	3	184071510	A	0.00626	5586	17.49	2	0.0175439	10	0.00100847	exm367694	1	0	FISHER	0	0	5	0.000758956	NA	NA	CLCN2	missense,missense,missense,missense	possibly-damaging,possibly-damaging,possibly-damaging,possibly-damaging
exm11777	rs74927644	1	9099926	A	0.00628	6055	121.8	1	0.00877193	1	0.000100888	exm9070,exm9889,exm10502,exm10915,exm11548,exm11553	1	NA	FISHER	0	0	0	0	NA	NA	SLC2A5	missense	possibly-damaging
exm1171744	rs188799901	15	66995657	A	0.00639	5478	4.588	3	0.0263158	59	0.00594998	NONE	NA	NA	NA	NA	NA	NA	NA	NA	NA	NA	NA	NA
exm1280950	rs61119773	17	4541963	B	0.00628	6055	56.49	1	0.00877193	2	0.000201694	NONE	1	0	FISHER	0	0	7	0.00106254	NA	NA	ALOX15	missense_variant	benign
exm553033	rs147958492	6	46834846	A	0.0064	5940	38.15	1	0.00877193	3	0.000302541	NONE	NA	NA	NA	NA	NA	NA	NA	NA	NA	NA	NA	NA
exm95589	rs145467872	1	150973013	A	0.0063	5550	14.53	2	0.0175439	13	0.00131101	NONE	1	0	FISHER	0	0	10	0.00151791	NA	NA	ANXA9	downstream_gene_variant	NA
rs398652	rs398652	14	56525569	A	0.00642	5448	1.823	25	0.219298	1318	0.132916	NONE	NA	NA	NA	NA	NA	NA	NA	NA	NA	NA	NA	NA
exm1322970	rs146422412	17	39976713	A	0.00631	6020	16.36	1	0.00877193	7	0.00070593	NONE	1	0	FISHER	0	0	13	0.00197328	NA	NA	FKBP10	missense_variant,splice_region_variant	probably_damaging
exm1018264	rs181763804	12	60098664	B	0.00634	5988	112.1	1	0.00877193	1	0.000101215	NONE	1	0	FISHER	0	0	2	0.000303582	NA	NA	SLC16A7	missense	benign
exm778251	rs116185403	9	124083642	A	0.00637	5490	5.422	3	0.0263158	58	0.00584913	NONE	1	0	FISHER	0	0	38	0.00576806	NA	NA	GSN	missense_variant	possibly_damaging
exm1819108	rs115865530	14	73673157	B	0.0064	5934	108.5	1	0.00877193	1	0.000100908	NONE	1	0	FISHER	0	0	1	0.000151791	NA	NA	PSEN1	missense,missense	benign,benign
exm671877	rs200552097	7	150721180	B	0.00641	5460	15.38	2	0.0175439	10	0.00100847	NONE	1	0	FISHER	0	0	5	0.000758956	NA	NA	ATG9B	missense	benign
exm1112682	rs148974502	14	73444942	A	0.00646	5880	21.12	1	0.00877193	6	0.000605083	NONE	1	NA	FISHER	0	0	0	0	NA	NA	ZFYVE1	missense-near-splice,missense-near-splice	benign,benign
exm861432	rs113568037	10	124090711	A	0.00647	5874	16.64	1	0.00877193	7	0.00070593	NONE	1	0	FISHER	0	0	3	0.000455373	NA	NA	BTBD16	missense	probably-damaging
exm1388197	rs142280347	18	54424198	B	0.00651	5838	128600000000	1	0.00877193	0	0	exm1914575	1	NA	FISHER	0	0	0	0	NA	NA	WDR7	missense,missense	probably-damaging,probably-damaging
exm1492733	rs199876698	19	50376317	A	0.00651	5838	128600000000	1	0.00877193	0	0	NONE	1	NA	FISHER	0	0	0	0	NA	NA	AKT1S1	missense,missense,missense	benign,benign,benign
exm81994	rs181150599	1	110260004	A	0.00651	5838	128400000000	1	0.00877193	0	0	NONE	1	0	FISHER	0	0	1	0.000151791	NA	NA	GSTM5	stop-gained	.
exm2259531	rs2615876	10	117665860	A	0.00659	5310	4.746	3	0.0263158	61	0.00615167	NONE	0.4151	0	FISHER	0	0	69	0.0104736	NA	NA	ATRNL1	intron_variant	NA
exm1222296	rs199817759	16	19718345	A	0.00654	5352	10.54	2	0.0175439	19	0.0019161	NONE	1	0	FISHER	0	0	10	0.00151791	NA	NA	C16orf88	missense_variant	probably_damaging
exm1175751	rs140050477	15	74315485	A	0.00656	5334	15.53	2	0.0175439	12	0.00121017	NONE	1	0	FISHER	0	0	11	0.0016697	NA	NA	PML	missense,missense,missense,missense,missense,missense,missense,missense,missense	probably-damaging,probably-damaging,probably-damaging,probably-damaging,probably-damaging,probably-damaging,probably-damaging,probably-damaging,probably-damaging
exm1497281	rs199641272	19	51986483	B	0.00656	5940	20.95	1	0.00877193	6	0.000605205	NONE	1	0	FISHER	0	0	1	0.000151791	NA	NA	CEACAM18	missense	probably-damaging
exm717196	rs147477929	8	119391888	B	0.00657	5328	7.831	2	0.0175439	31	0.00312689	NONE	1	0	FISHER	0	0	17	0.00258045	NA	NA	SAMD12	missense_variant	possibly_damaging
exm426665	rs139463508	4	145567957	A	0.00658	5772	109.4	1	0.00877193	1	0.000100847	NONE	1	0	FISHER	0	0	2	0.000303582	NA	NA	HHIP	missense_variant	benign
exm268787	rs150628707	2	220342126	A	0.0066	5298	16.67	2	0.0175439	11	0.00110932	NONE	1	0	FISHER	0	0	7	0.00106254	NA	NA	SPEG	missense	probably-damaging
exm2249605	rs11822958	11	118925953	A	0.00662	5736	15.62	1	0.00877193	8	0.000806777	exm963087	1	0	FISHER	0	0	13	0.00197328	NA	NA	HYOU1	synonymous_variant	NA
exm184137	rs150413415	2	31010025	A	0.00668	5688	37.38	1	0.00877193	3	0.000303092	NONE	1	0	FISHER	0	0	1	0.000151791	NA	NA	CAPN13	missense	benign
exm320882	rs200587980	3	52416395	A	0.00668	5688	31.94	1	0.00877193	4	0.000403388	NONE	1	0	FISHER	0	0	4	0.000607165	NA	NA	DNAH1	missense	probably-damaging
exm1612339	rs73416822	22	41739451	A	0.0067	5670	30.18	1	0.00877193	4	0.000403551	exm1612106	1	0	FISHER	0	0	16	0.00242866	NA	NA	ZC3H7B	missense	benign
exm184329	rs76399854	2	31420161	A	0.0067	5226	14	2	0.0175439	13	0.00131101	NONE	1	0	FISHER	0	0	11	0.0016697	NA	NA	CAPN14	missense	possibly-damaging
exm1012038	rs79137765	12	56415317	A	0.00674	5190	6.041	2	0.0175439	31	0.00313195	NONE	1	0	FISHER	0	0	32	0.00485732	NA	NA	IKZF4	missense	possibly-damaging
exm535145	rs138205668	6	32188865	A	0.00674	5640	29.24	1	0.00877193	4	0.00040347	NONE	1	0	FISHER	0	0	2	0.000303582	NA	NA	NOTCH4	missense	benign
exm907490	rs149238692	11	55136333	A	0.00674	5634	17.9	1	0.00877193	7	0.000706072	NONE	1	0	FISHER	0	0	11	0.0016697	NA	NA	OR4A15	missense_variant	benign
exm1084161	rs143225754	14	20692800	A	0.00676	5622	22.67	1	0.00877193	6	0.000605938	NONE	1	0	FISHER	0	0	8	0.00121433	NA	NA	OR11H6	missense	probably-damaging
exm1269953	rs116317659	16	89289568	A	0.00676	5622	149700000000	1	0.00877193	0	0	NONE	1	NA	FISHER	0	0	0	0	NA	NA	ZNF778	missense,missense	benign,benign
exm1800291	rs144929980	13	76429413	A	0.00676	5622	149700000000	1	0.00877193	0	0	NONE	1	NA	FISHER	0	0	0	0	NA	NA	LMO7	missense_variant	benign
exm2112473	rs189387349	6	139164298	A	0.00676	5622	149800000000	1	0.00877193	0	0	NONE	1	0	FISHER	0	0	3	0.000455373	NA	NA	ECT2L	coding-synonymous,coding-synonymous	.,.
exm434289	rs79967711	4	174169569	A	0.00676	5622	149700000000	1	0.00877193	0	0	NONE	1	0	FISHER	0	0	1	0.000151791	NA	NA	GALNT7	missense_variant	benign
exm578895	rs201058024	6	132643915	A	0.00676	5622	149500000000	1	0.00877193	0	0	NONE	1	0	FISHER	0	0	1	0.000151791	NA	NA	MOXD1	missense_variant	probably_damaging
exm687217	rs34725565	8	21965372	A	0.00678	5604	13.82	1	0.00877193	8	0.000808407	NONE	1	0	FISHER	0	0	12	0.00182149	NA	NA	NUDT18	coding-synonymous	.
exm2080325	rs148384602	4	8229123	A	0.00684	5556	152	1	0.00877193	1	0.000100888	NONE	NA	NA	NA	NA	NA	NA	NA	NA	NA	NA	NA	NA
exm838701	rs143353694	10	87628834	A	0.00679	5592	121	1	0.00877193	1	0.000100867	NONE	1	0	FISHER	0	0	1	0.000151791	NA	NA	GRID1	missense	benign
exm409053	rs145423393	4	80328141	A	0.0068	5586	12.08	1	0.00877193	9	0.000907624	NONE	1	0	FISHER	0	0	11	0.0016697	NA	NA	GK2	missense_variant	probably_damaging
exm380735	rs138607842	4	1341896	A	0.00681	5580	45.14	1	0.00877193	3	0.000302602	NONE	1	0	FISHER	0	0	8	0.00121433	NA	NA	UVSSA	missense_variant	benign
exm762175	rs143607180	9	95840172	A	0.00683	5562	43.28	1	0.00877193	3	0.000302541	NONE	1	0	FISHER	0	0	6	0.000910747	NA	NA	SUSD3	missense	possibly-damaging
exm63582	rs140683681	1	58999978	B	0.00688	5520	110.3	1	0.00877193	1	0.000100847	NONE	1	0	FISHER	0	0	7	0.00106254	NA	NA	OMA1	missense_variant	benign
rs485645	rs485645	11	126432979	B	0.00697	5022	1.668	58	0.508772	3828	0.386043	NONE	NA	NA	NA	NA	NA	NA	NA	NA	NA	NA	NA	NA
exm2259823	rs2814778	1	159174683	B	0.00689	5658	12.4	1	0.00877193	10	0.00100908	NONE	1	0	FISHER	0	0	32	0.00485732	NA	NA	DARC	utr-5	.
exm13625	rs150917673	1	10715762	A	0.00694	5478	16.95	1	0.00877193	7	0.00070593	NONE	1	0	FISHER	0	0	5	0.000758956	NA	NA	CASZ1	missense,missense	possibly-damaging,possibly-damaging
exm199570	rs150336449	2	70165316	A	0.00695	5466	33.84	1	0.00877193	4	0.00040347	NONE	1	0	FISHER	0	0	10	0.00151791	NA	NA	MXD1	missense_variant	possibly_damaging
exm994233	rs143197357	12	39973395	A	0.00701	4990	7.094	2	0.0175439	32	0.00322711	NONE	1	0	FISHER	0	0	13	0.00197328	NA	NA	ABCD2	missense_variant	probably_damaging
exm460474	rs199818065	5	72383526	A	0.00704	5394	21.93	1	0.00877193	5	0.000504643	NONE	1	0	FISHER	0	0	1	0.000151791	NA	NA	FCHO2	missense,missense	probably-damaging,probably-damaging
exm352981	rs141607080	3	134920337	A	0.00707	5376	100.8	1	0.00877193	1	0.000100847	NONE	1	NA	FISHER	0	0	0	0	NA	NA	EPHB1	missense	probably-damaging
exm411693	rs151215416	4	88085076	B	0.00707	5376	17.06	1	0.00877193	7	0.00070593	NONE	1	0	FISHER	0	0	3	0.000455373	NA	NA	KLHL8	missense	possibly-damaging
exm564226	rs141583952	6	86284078	A	0.00707	5376	22.66	1	0.00877193	6	0.000605205	NONE	1	0	FISHER	0	0	4	0.000607165	NA	NA	SNX14	missense_variant	possibly_damaging
exm689404	rs146469828	8	23059322	A	0.00707	5376	38.37	1	0.00877193	3	0.000302541	NONE	1	0	FISHER	0	0	2	0.000303582	NA	NA	TNFRSF10A	missense-near-splice	benign
exm814194	rs139888280	10	22678149	B	0.00708	4945	14.23	2	0.0175439	13	0.00131101	NONE	1	0	FISHER	0	0	5	0.000758956	NA	NA	SPAG6	missense_variant	NA
exm1126264	rs200835381	14	99641315	A	0.00712	5340	113.7	1	0.00877193	1	0.000100908	NONE	1	0	FISHER	0	0	1	0.000151837	NA	NA	BCL11B	missense,missense	probably-damaging,probably-damaging
exm570860	rs148805806	6	109771594	A	0.00712	5340	13.59	1	0.00877193	9	0.000909458	NONE	1	0	FISHER	0	0	2	0.000303582	NA	NA	MICAL1	intron,missense	.,probably-damaging
exm1222211	rs151122062	16	19653744	A	0.00713	5328	123200000000	1	0.00877193	0	0	NONE	1	NA	FISHER	0	0	0	0	NA	NA	C16orf62	missense	probably-damaging
exm546597	rs200544470	6	42073603	A	0.00715	4895	7.266	3	0.0263158	37	0.00373134	NONE	1	0	FISHER	0	0	30	0.00455373	NA	NA	C6orf132	missense	.
exm576783	rs140657174	6	127771400	B	0.00723	5256	15.05	1	0.00877193	8	0.000806777	NONE	1	0	FISHER	0	0	9	0.00136612	NA	NA	KIAA0408,C6orf174	utr-3,missense	.,benign
exm983272	rs201379734	12	10218109	B	0.00723	5256	22.79	1	0.00877193	5	0.000504337	NONE	1	0	FISHER	0	0	1	0.000151791	NA	NA	CLEC9A	missense	benign
exm1114469	rs199986349	14	74756996	A	0.00724	5244	43.44	1	0.00877193	3	0.000302663	NONE	1	NA	FISHER	0	0	0	0	NA	NA	ABCD4	missense	benign
exm1355512	rs201023107	17	73753059	A	0.00726	5232	30.02	1	0.00877193	4	0.000403551	NONE	1	0	FISHER	0	0	3	0.000455373	NA	NA	ITGB4	missense,missense,missense	possibly-damaging,possibly-damaging,possibly-damaging
exm1146216	rs148495102	15	34355796	B	0.0073	5208	63.1	1	0.00877193	2	0.000201776	NONE	1	0	FISHER	0	0	1	0.000151791	NA	NA	CHRM5	missense_variant	benign
exm562910	rs139401540	6	82920573	B	0.0073	5208	21.45	1	0.00877193	6	0.000607287	NONE	1	0	FISHER	0	0	7	0.00106254	NA	NA	IBTK	missense	benign
exm624521	rs139969494	7	70597970	B	0.0073	4795	12.2	2	0.0175439	16	0.00161355	NONE	1	0	FISHER	0	0	5	0.000758956	NA	NA	WBSCR17	missense	benign
exm91315	rs140344269	1	145530980	A	0.0073	4795	6.448	2	0.0175439	34	0.00342949	NONE	1	0	FISHER	0	0	10	0.00151791	NA	NA	ITGA10	missense_variant	probably_damaging
exm269385	rs148944770	2	220413912	A	0.00736	4755	13.55	2	0.0175439	13	0.00131128	NONE	NA	NA	NA	NA	NA	NA	NA	NA	NA	NA	NA	NA
exm1187007	rs200646682	15	89424676	A	0.00732	5190	37.18	1	0.00877193	3	0.000303398	NONE	1	NA	FISHER	0	0	0	0	NA	NA	HAPLN3	missense	benign
exm904695	rs61731956	11	47290147	A	0.00732	5190	22.5	1	0.00877193	5	0.000504337	exm903784	1	0	FISHER	0	0	2	0.000303582	NA	NA	NR1H3	missense,missense,missense	probably-damaging,probably-damaging,probably-damaging
exm672459	rs199846190	7	150776012	A	0.00733	5184	29.77	1	0.00877193	4	0.00040347	NONE	1	0	FISHER	0	0	2	0.000303582	NA	NA	FASTK	missense,missense	benign,benign
exm964544	rs142884576	11	121498300	A	0.00737	5154	13.76	1	0.00877193	10	0.00100847	NONE	1	0	FISHER	0	0	11	0.0016697	NA	NA	SORL1	missense	probably-damaging
exm1272582	rs138908537	16	90030653	A	0.0074	5136	58.79	1	0.00877193	2	0.000201694	NONE	1	0	FISHER	0	0	4	0.000607165	NA	NA	DEF8	missense,missense,missense,missense,missense,missense	probably-damaging,probably-damaging,probably-damaging,probably-damaging,probably-damaging,probably-damaging
exm261399	rs150459602	2	210569250	A	0.00741	5130	17.4	1	0.00877193	7	0.00070593	NONE	1	0	FISHER	0	0	4	0.000607165	NA	NA	MAP2	missense,intron,intron,intron	.,.,.,.
exm665668	rs7791886	7	142750243	A	0.00742	5124	20.09	1	0.00877193	6	0.000605083	exm663339,exm665654,exm665674,exm667034,exm667119	1	0	FISHER	0	0	7	0.00106254	NA	NA	OR6V1	missense	benign
exm750987	rs137870876	9	36966688	A	0.00746	5094	12.43	1	0.00877193	10	0.00100847	NONE	1	0	FISHER	0	0	5	0.000758956	NA	NA	PAX5	missense	benign
exm1269950	rs201528958	16	89288548	B	0.00748	5082	36.2	1	0.00877193	3	0.000302541	NONE	1	0	FISHER	0	0	19	0.00288403	NA	NA	ZNF778	missense,missense	benign,benign
exm73932	rs147275787	1	90179420	B	0.00753	5046	61.11	1	0.00877193	2	0.000201939	NONE	1	NA	FISHER	0	0	0	0	NA	NA	LRRC8C	missense	benign
exm1597026	rs200749476	22	28378445	B	0.00754	5040	63.48	1	0.00877193	2	0.000201694	NONE	1	0	FISHER	0	0	2	0.000303582	NA	NA	LOC284900	intron_variant,nc_transcript_variant	NA
exm1515307	rs143347060	19	58453958	A	0.00755	5034	38.51	1	0.00877193	3	0.000302725	NONE	1	0	FISHER	0	0	3	0.000455373	NA	NA	ZNF256	missense_variant	benign
exm832166	rs148381602	10	73111419	A	0.00755	5034	13.84	1	0.00877193	10	0.00100847	NONE	1	NA	FISHER	0	0	0	0	NA	NA	SLC29A3	missense,missense	possibly-damaging,possibly-damaging
exm154570	rs201199352	1	227922866	A	0.00764	4970	15.37	1	0.00877193	8	0.000806777	NONE	NA	NA	NA	NA	NA	NA	NA	NA	NA	NA	NA	NA
exm1589168	rs201217825	22	22277637	A	0.00756	5028	141000000000	1	0.00877193	0	0	NONE	1	0	FISHER	0	0	3	0.000455373	NA	NA	PPM1F	missense_variant	possibly_damaging
exm558090	rs143927840	6	56918829	A	0.00761	4990	17.76	1	0.00877193	6	0.000605449	NONE	1	0	FISHER	0	0	5	0.000758956	NA	NA	KIAA1586	missense	benign
exm232833	rs144168709	2	152408331	A	0.00762	4590	11.43	1	0.00877193	2	0.000201735	NONE	1	0	FISHER	0	0	1	0.000151791	NA	NA	NEB	missense,missense,missense	benign,benign,benign
exm229419	rs141899370	2	135756467	A	0.00765	4965	111500000000	1	0.00877193	0	0	NONE	1	0	FISHER	0	0	2	0.000303582	NA	NA	YSK4	missense,missense	probably-damaging,probably-damaging
exm490638	rs143703336	5	141243507	A	0.00765	4965	111400000000	1	0.00877193	0	0	NONE	1	NA	FISHER	0	0	0	0	NA	NA	PCDH1	missense,missense	probably-damaging,probably-damaging
exm541690	rs201655486	6	35838160	A	0.00765	4965	111500000000	1	0.00877193	0	0	NONE	1	NA	FISHER	0	0	0	0	NA	NA	SRPK1	missense	benign
exm843871	rs79500998	10	96495052	A	0.00765	4965	111500000000	1	0.00877193	0	0	NONE	1	NA	FISHER	0	0	0	0	NA	NA	CYP2C18	missense,missense	.,.
exm1176705	rs143528758	15	74884116	A	0.00771	4930	108.7	1	0.00877193	1	0.000100847	NONE	NA	NA	NA	NA	NA	NA	NA	NA	NA	NA	NA	NA
exm2149384	rs201628045	7	4150304	B	0.00766	4960	113.9	1	0.00877193	1	0.000100847	NONE	1	0	FISHER	0	0	3	0.000455373	NA	NA	SDK1	missense_variant	benign
exm1392880	rs149508413	18	72250823	A	0.00769	4940	10.44	1	0.00877193	10	0.00101051	NONE	1	0	FISHER	0	0	2	0.000303582	NA	NA	CNDP1	missense_variant	probably_damaging
exm340877	rs201166538	3	120050156	A	0.0077	4935	109	1	0.00877193	1	0.000100847	NONE	1	NA	FISHER	0	0	0	0	NA	NA	LRRC58	missense	probably-damaging
exm1064617	rs61740351	13	39454711	A	0.00776	4895	34.54	1	0.00877193	3	0.000302541	exm1064514	NA	NA	NA	NA	NA	NA	NA	NA	NA	NA	NA	NA
exm1281636	rs115426183	17	4719927	A	0.00771	4930	20.9	1	0.00877193	6	0.000605694	NONE	1	0	FISHER	0	0	5	0.000758956	NA	NA	PLD2	missense	benign
exm728819	rs192089443	8	144944807	A	0.00781	4865	28.84	1	0.00877193	4	0.000403633	NONE	NA	NA	NA	NA	NA	NA	NA	NA	NA	NA	NA	NA
exm1377637	rs139277412	18	19153978	B	0.00773	4915	36.4	1	0.00877193	3	0.000302541	NONE	1	0	FISHER	0	0	1	0.000151791	NA	NA	ESCO1	missense	benign
exm1158601	rs16939743	15	45442896	B	0.00774	4910	113	1	0.00877193	1	0.00010099	NONE	1	0	FISHER	0	0	8	0.00121433	NA	NA	DUOX1	missense,missense	benign,benign
exm292992	rs144686657	3	14724698	B	0.00778	4880	100.1	1	0.00877193	1	0.000100847	NONE	1	NA	FISHER	0	0	0	0	NA	NA	C3orf20	missense,missense,missense	benign,benign,benign
exm1447009	rs200043123	19	19312471	B	0.00782	4860	28.51	1	0.00877193	4	0.000403388	NONE	1	0	FISHER	0	0	4	0.000607165	NA	NA	RFXANK,NR2C2AP	missense,missense,utr-3	benign,benign,.
exm369937	rs138388673	3	184910535	A	0.00782	4855	107.1	1	0.00877193	1	0.000100867	NONE	1	0	FISHER	0	0	2	0.000303582	NA	NA	EHHADH	stop-gained,stop-gained	.,.
exm1113785	rs141337993	14	74196649	A	0.00786	4835	115800000000	1	0.00877193	0	0	NONE	1	NA	FISHER	0	0	0	0	NA	NA	C14orf43	missense,missense	benign,benign
exm1467242	rs114290052	19	40513191	A	0.00786	4835	115700000000	1	0.00877193	0	0	exm1462828,exm1463095	1	NA	FISHER	0	0	0	0	NA	NA	ZNF546	missense	benign
exm1693329	rs79143268	1	110717526	A	0.00786	4835	115800000000	1	0.00877193	0	0	NONE	1	0	FISHER	0	0	1	0.000151791	NA	NA	SLC6A17	missense_variant	possibly_damaging
exm2275674	rs138126209	3	52557693	A	0.00786	4835	115800000000	1	0.00877193	0	0	NONE	1	0	FISHER	0	0	1	0.000151791	NA	NA	STAB1	missense	benign
exm370600	rs199552752	3	185986694	A	0.00786	4835	115700000000	1	0.00877193	0	0	NONE	1	0	FISHER	0	0	2	0.000303582	NA	NA	DGKG	missense,intron,missense	benign,.,benign
exm7601	rs140665259	1	3680368	A	0.00786	4835	57.95	1	0.00877193	2	0.000201898	NONE	1	0	FISHER	0	0	1	0.000151791	NA	NA	CCDC27	missense	probably-damaging
exm965855	rs116699538	11	123900691	A	0.00786	4835	115800000000	1	0.00877193	0	0	NONE	1	NA	FISHER	0	0	0	0	NA	NA	OR10G8	missense	possibly-damaging
exm540800	rs141974294	6	35210077	A	0.0079	4810	31.74	2	0.0175439	2	0.000201694	NONE	1	0	FISHER	0	0	5	0.000758956	NA	NA	SCUBE3	missense_variant	benign
exm7049	rs201045349	1	3425797	A	0.0079	4810	132.4	1	0.00877193	1	0.000100888	exm6833	1	NA	FISHER	0	0	0	0	NA	NA	MEGF6	missense	benign
exm1203791	rs141622344	16	1877618	A	0.00791	4805	40.47	1	0.00877193	3	0.000302969	NONE	1	0	FISHER	0	0	1	0.000151791	NA	NA	FAHD1	missense,missense,missense	probably-damaging,probably-damaging,probably-damaging
exm1107504	rs141741640	14	64680990	A	0.00792	4420	8.247	2	0.0175439	24	0.0024218	NONE	1	0	FISHER	0	0	6	0.000910747	NA	NA	SYNE2	missense_variant	possibly_damaging
exm645949	rs35490880	7	101190463	B	0.00792	4800	119200000000	1	0.00877193	0	0	NONE	NA	NA	NA	NA	NA	NA	NA	NA	NA	NA	NA	NA
exm147555	rs199579781	1	213145948	B	0.00792	4800	119100000000	1	0.00877193	0	0	NONE	1	0	FISHER	0	0	2	0.000303582	NA	NA	VASH2	missense_variant	benign
exm1945084	rs199999090	19	49299714	A	0.00792	4800	119100000000	1	0.00877193	0	0	NONE	1	0	FISHER	0	0	1	0.000151791	NA	NA	BCAT2	missense_variant	possibly_damaging
rs4871014	rs4871014	8	128270980	A	0.00794	4405	0.4796	17	0.149123	2547	0.256961	NONE	NA	NA	NA	NA	NA	NA	NA	NA	NA	NA	NA	NA
exm569031	rs139718143	6	106555116	A	0.00792	4800	119000000000	1	0.00877193	0	0	NONE	1	0	FISHER	0	0	1	0.000151791	NA	NA	PRDM1	missense,missense	benign,benign
exm1092875	rs62621251	14	24662296	B	0.00797	4390	3.84	4	0.0350877	104	0.0104902	NONE	0.4062	0	FISHER	0	0	62	0.00941105	NA	NA	IPO4	upstream_gene_variant	NA
exm1355927	rs139564938	17	73836353	A	0.00794	4785	120.2	1	0.00877193	1	0.000100867	NONE	1	0	FISHER	0	0	3	0.000455373	NA	NA	UNC13D	missense	possibly-damaging
exm819659	rs202098264	10	37430875	B	0.00794	4785	106.5	1	0.00877193	1	0.000100867	NONE	1	0	FISHER	0	0	1	0.000151791	NA	NA	ANKRD30A	missense	possibly-damaging
exm457991	rs137933401	5	65350250	B	0.00796	4770	24.58	1	0.00877193	5	0.000504337	NONE	1	0	FISHER	0	0	4	0.000607165	NA	NA	ERBB2IP	missense,missense	possibly-damaging,possibly-damaging
exm256778	rs41473647	2	202068483	B	0.00797	4765	119.6	1	0.00877193	1	0.000100929	NONE	1	0	FISHER	0	0	5	0.000758956	NA	NA	CASP10	missense,intron,intron,missense,missense,missense	possibly-damaging,.,.,possibly-damaging,possibly-damaging,possibly-damaging
exm547952	rs200397407	6	43006097	B	0.00798	4760	165500000000	1	0.00877193	0	0	NONE	1	NA	FISHER	0	0	0	0	NA	NA	CUL7	missense,missense	probably-damaging,probably-damaging
exm634671	rs141134867	7	92837938	A	0.00798	4760	165500000000	1	0.00877193	0	0	exm633259	1	NA	FISHER	0	0	0	0	NA	NA	HEPACAM2	missense,missense	probably-damaging,probably-damaging
exm750032	rs142260176	9	35811715	B	0.00799	4380	6.625	3	0.0263158	42	0.00423643	exm749974	1	0	FISHER	0	0	26	0.00394657	NA	NA	SPAG8	missense_variant	unknown
exm342176	rs201931896	3	121417736	A	0.00802	4735	122.1	1	0.00877193	1	0.000101174	NONE	1	0	FISHER	0	0	6	0.000910747	NA	NA	GOLGB1	missense_variant	NA
exm1306774	rs141599330	17	27061955	A	0.00803	4360	17.1	2	0.0175439	10	0.00100847	NONE	1	0	FISHER	0	0	4	0.000607165	NA	NA	NEK8	missense_variant	possibly_damaging
exm831887	rs121913015	10	72643730	A	0.00803	4730	110.9	1	0.00877193	1	0.000100867	NONE	1	0	FISHER	0	0	1	0.000151791	NA	NA	PCBD1	stop_gained	NA
exm957506	rs139212887	11	116631469	A	0.00805	4720	38.91	1	0.00877193	3	0.000302663	NONE	1	0	FISHER	0	0	2	0.000303582	NA	NA	BUD13	missense_variant	benign
exm593390	rs41267837	6	161532946	A	0.00808	4700	17.11	1	0.00877193	7	0.00070593	NONE	1	0	FISHER	0	0	6	0.000910747	NA	NA	MAP3K4	missense_variant	benign
exm1013782	rs148320432	12	56872924	A	0.00814	4665	92920000000	1	0.00877193	0	0	NONE	1	0	FISHER	0	0	6	0.000910747	NA	NA	GLS2	missense	benign
exm1359012	rs143066496	17	74738298	A	0.00814	4665	93160000000	1	0.00877193	0	0	NONE	1	NA	FISHER	0	0	0	0	NA	NA	MFSD11	missense,missense,missense,missense,intron,intron,missense	probably-damaging,probably-damaging,probably-damaging,probably-damaging,.,.,probably-damaging
exm1548823	rs148630048	20	47886601	B	0.00814	4665	93220000000	1	0.00877193	0	0	NONE	1	0	FISHER	0	0	1	0.000151791	NA	NA	ZNFX1	missense_variant	benign
exm571278	rs138376077	6	110059611	A	0.00814	4665	93110000000	1	0.00877193	0	0	NONE	1	NA	FISHER	0	0	0	0	NA	NA	FIG4	missense	benign
exm840699	rs149157104	10	91162758	B	0.00814	4665	93160000000	1	0.00877193	0	0	NONE	1	0	FISHER	0	0	2	0.000303582	NA	NA	IFIT1	missense	probably-damaging
exm514286	rs5743651	6	6649867	B	0.00818	4275	11.54	2	0.0175439	16	0.00161355	NONE	1	0	FISHER	0	0	12	0.00182149	NA	NA	LY86	missense_variant	probably_damaging
exm202211	rs200915592	2	73477492	A	0.00819	4640	18.38	1	0.00877193	6	0.000605083	NONE	1	0	FISHER	0	0	4	0.000607165	NA	NA	CCT7	missense,missense,missense,missense	probably-damaging,probably-damaging,probably-damaging,probably-damaging
exm1569003	rs145155731	21	37603196	A	0.00825	4240	4.635	3	0.0263158	64	0.00645552	NONE	0.6289	0	FISHER	0	0	46	0.00698239	NA	NA	DOPEY2	missense_variant	benign
exm710924	rs61743028	8	96064423	A	0.0082	4270	15.43	2	0.0175439	12	0.00121017	NONE	1	0	FISHER	0	0	34	0.0051609	NA	NA	NDUFAF6	missense_variant	benign
exm988152	rs201612275	12	18800921	A	0.00821	4630	32.15	1	0.00877193	4	0.000403388	NONE	1	0	FISHER	0	0	1	0.000151791	NA	NA	PIK3C2G	missense	benign
exm2257125	rs149735332	5	175956310	A	0.00823	4615	10.67	1	0.00877193	12	0.00121017	NONE	1	0	FISHER	0	0	11	0.0016697	NA	NA	RNF44	coding-synonymous	.
exm232817	rs199890298	2	152404851	A	0.00825	4605	31.47	1	0.00877193	4	0.000403388	NONE	1	0	FISHER	0	0	9	0.00136612	NA	NA	NEB	missense,missense,missense	benign,benign,benign
exm1061993	rs55639415	13	32913690	A	0.0083	4580	121800000000	1	0.00877193	0	0	NONE	1	0	FISHER	0	0	2	0.000303582	NA	NA	BRCA2	missense	probably-damaging
exm1082561	rs200979235	13	114535300	A	0.0083	4580	122000000000	1	0.00877193	0	0	NONE	1	0	FISHER	0	0	1	0.000151791	NA	NA	GAS6	missense,missense,missense	probably-damaging,probably-damaging,probably-damaging
exm1164949	rs146425123	15	57820991	A	0.0083	4580	122000000000	1	0.00877193	0	0	NONE	1	0	FISHER	0	0	6	0.000910747	NA	NA	CGNL1	missense	benign
exm2727	rs61746802	1	1262979	A	0.0083	4580	122000000000	1	0.00877193	0	0	exm1312,exm3724	1	0	FISHER	0	0	1	0.000151791	NA	NA	GLTPD1	missense	probably-damaging
exm48793	rs201825796	1	40529947	A	0.0083	4580	122000000000	1	0.00877193	0	0	NONE	1	0	FISHER	0	0	1	0.000151791	NA	NA	CAP1	missense_variant	benign
exm662040	rs5769	7	139657513	B	0.0083	4580	121800000000	1	0.00877193	0	0	exm662912	1	NA	FISHER	0	0	0	0	NA	NA	TBXAS1	missense_variant	benign
exm673849	rs6464201	7	151800228	A	0.0083	4580	122000000000	1	0.00877193	0	0	exm668221,exm669635,exm669867,exm670527,exm672999	1	0	FISHER	0	0	2	0.000303582	NA	NA	GALNT11	missense_variant	probably_damaging
exm8251	rs12084067	1	5935102	A	0.0083	4580	122000000000	1	0.00877193	0	0	exm9823,exm9831	1	NA	FISHER	0	0	0	0	NA	NA	NPHP4	missense	probably-damaging
exm889286	rs142823348	11	8947324	A	0.00831	4570	24.04	1	0.00877193	5	0.000504236	NONE	1	0	FISHER	0	0	1	0.000151791	NA	NA	C11orf16	missense	benign
exm1588835	rs201488040	22	21988422	A	0.00832	4565	1.067e-08	0	0	1	0.000100847	NONE	1	NA	FISHER	0	0	0	0	NA	NA	CCDC116	stop_gained	NA
exm414240	rs200626666	4	95201837	A	0.00832	4565	108.7	1	0.00877193	1	0.000100867	NONE	1	NA	FISHER	0	0	0	0	NA	NA	SMARCAD1	missense,missense,missense	benign,benign,benign
exm60849	rs145994256	1	54337068	B	0.00832	4565	1.067e-08	0	0	1	0.000100847	NONE	1	NA	FISHER	0	0	0	0	NA	NA	YIPF1	missense	benign
exm77973	rs34267966	1	100684231	A	0.00832	4565	1.067e-08	0	0	1	0.000100867	NONE	1	0	FISHER	0	0	1	0.000151791	NA	NA	DBT	missense	benign
exm930592	rs35520756	11	66287196	A	0.00832	4565	1.067e-08	0	0	1	0.000100847	exm932140	1	0	FISHER	0	0	1	0.000151791	NA	NA	BBS1	missense_variant	possibly_damaging
exm1037783	rs200301785	12	112171784	A	0.00833	4560	127000000000	1	0.00877193	0	0	exm1037078	1	NA	FISHER	0	0	0	0	NA	NA	ACAD10	stop-gained,stop-gained	.,.
exm113346	rs34133563	1	158645965	A	0.00833	4560	126700000000	1	0.00877193	0	0	exm112944,exm113002,exm114227	1	NA	FISHER	0	0	0	0	NA	NA	SPTA1	missense	benign
exm1263934	rs4150187	16	84211403	B	0.00833	4560	127000000000	1	0.00877193	0	0	NONE	1	NA	FISHER	0	0	0	0	NA	NA	TAF1C	downstream_gene_variant	NA
exm1334563	rs149677460	17	47656520	A	0.00833	4560	127000000000	1	0.00877193	0	0	NONE	1	NA	FISHER	0	0	0	0	NA	NA	NXPH3	missense	probably-damaging
exm1912340	rs200469142	18	33718362	A	0.00833	4560	127000000000	1	0.00877193	0	0	NONE	1	NA	FISHER	0	0	0	0	NA	NA	ELP2	stop-gained,stop-gained,stop-gained,stop-gained,stop-gained,stop-gained	.,.,.,.,.,.
exm1084381	rs199837737	14	20824158	A	0.00834	4555	119200000000	1	0.00877193	0	0	exm1089902	1	NA	FISHER	0	0	0	0	NA	NA	PARP2	missense,missense	probably-damaging,probably-damaging
exm308214	rs140756490	3	46721988	A	0.00834	4555	119200000000	1	0.00877193	0	0	exm306188	1	NA	FISHER	0	0	0	0	NA	NA	ALS2CL	missense,missense	probably-damaging,probably-damaging
exm756495	rs138568018	9	79835281	B	0.00834	4555	119200000000	1	0.00877193	0	0	NONE	NA	NA	NA	NA	NA	NA	NA	NA	NA	NA	NA	NA
exm416485	rs148470137	4	104012377	B	0.00834	4555	119300000000	1	0.00877193	0	0	NONE	1	0	FISHER	0	0	4	0.000607165	NA	NA	BDH2	missense_variant	probably_damaging
exm689979	rs138768775	8	24181517	A	0.00834	4555	118900000000	1	0.00877193	0	0	NONE	1	NA	FISHER	0	0	0	0	NA	NA	ADAM28	splice-5,splice-5	.,.
exm746752	rs141275074	9	34256664	B	0.00834	4555	118700000000	1	0.00877193	0	0	NONE	1	0	FISHER	0	0	2	0.000303582	NA	NA	KIF24	missense	benign
exm899729	rs146445845	11	34162747	A	0.00834	4555	119300000000	1	0.00877193	0	0	NONE	1	0	FISHER	0	0	2	0.000303582	NA	NA	NAT10	missense_variant	benign
exm45382	rs201381707	1	36904409	B	0.00839	4530	65.13	1	0.00877193	2	0.000201694	NONE	NA	NA	NA	NA	NA	NA	NA	NA	NA	NA	NA	NA
exm109207	rs148071620	1	156497838	B	0.00835	4550	36.89	1	0.00877193	3	0.000302541	NONE	1	0	FISHER	0	0	4	0.000607165	NA	NA	IQGAP3	missense	benign
exm395936	rs62621880	4	40104739	A	0.00836	4545	13.29	1	0.00877193	10	0.00100888	NONE	1	0	FISHER	0	0	6	0.000910747	NA	NA	N4BP2	missense_variant	benign
exm1047711	rs147539988	12	123687517	A	0.00837	4540	117.6	1	0.00877193	1	0.000100847	exm1044901	1	0	FISHER	0	0	1	0.000151837	NA	NA	MPHOSPH9	missense	possibly-damaging
exm323346	rs141357046	3	52864631	B	0.0084	4165	18.22	2	0.0175439	9	0.000907624	exm322455	1	0	FISHER	0	0	8	0.00121433	NA	NA	ITIH4	missense,missense	possibly-damaging,possibly-damaging
exm365332	rs147487792	3	173996704	A	0.0084	4520	37.03	1	0.00877193	3	0.000302541	NONE	1	NA	FISHER	0	0	0	0	NA	NA	NLGN1	missense	benign
exm1212188	rs199871996	16	3712124	A	0.00843	4505	112.5	1	0.00892857	1	0.000100888	NONE	1	NA	FISHER	0	0	0	0	NA	NA	TRAP1	stop_gained	NA
exm1192298	rs149217017	15	99467177	A	0.00853	4455	113.2	1	0.00877193	1	0.000100867	NONE	1	NA	FISHER	0	0	0	0	NA	NA	IGF1R	missense	benign
exm45542	rs3917974	1	36937701	B	0.00855	4445	14.21	1	0.00877193	8	0.000806777	exm45559	1	0	FISHER	0	0	15	0.00227687	NA	NA	CSF3R	missense,missense,missense	benign,benign,benign
exm1337998	rs76337756	17	51901163	A	0.00858	4430	54.81	1	0.00877193	2	0.000201776	NONE	1	0	FISHER	0	0	3	0.000455373	NA	NA	KIF2B	missense	probably-damaging
exm1022149	rs142350968	12	72287027	A	0.00859	4425	83230000000	1	0.00877193	0	0	NONE	1	NA	FISHER	0	0	0	0	NA	NA	TBC1D15	missense,missense,missense	probably-damaging,probably-damaging,probably-damaging
exm1073539	rs140798798	13	78320829	A	0.00859	4075	9.551	2	0.0175439	21	0.00212809	NONE	1	0	FISHER	0	0	13	0.00197328	NA	NA	SLAIN1	missense,missense,intron,intron,missense,missense	probably-damaging,probably-damaging,.,.,probably-damaging,probably-damaging
exm1291122	rs137923123	17	8051031	A	0.00859	4425	83380000000	1	0.00877193	0	0	NONE	1	0	FISHER	0	0	4	0.000607165	NA	NA	PER1	missense	probably-damaging
exm1481845	rs201235465	19	46282757	A	0.00859	4425	83380000000	1	0.00877193	0	0	NONE	1	NA	FISHER	0	0	0	0	NA	NA	DMPK	missense_variant	possibly_damaging
exm166233	rs200347844	1	247492783	A	0.00859	4425	83510000000	1	0.00877193	0	0	NONE	1	0	FISHER	0	0	1	0.000151791	NA	NA	ZNF496	missense	benign
exm2251009	rs147990097	12	48578478	A	0.00859	4425	84780000000	1	0.00892857	0	0	NONE	1	NA	FISHER	0	0	0	0	NA	NA	C12orf68	coding-synonymous	.
exm304471	rs202164691	3	42740283	A	0.00859	4425	83440000000	1	0.00877193	0	0	NONE	NA	NA	NA	NA	NA	NA	NA	NA	NA	NA	NA	NA
exm2254303	rs200928001	20	46254213	A	0.00859	4425	83380000000	1	0.00877193	0	0	NONE	1	NA	FISHER	0	0	0	0	NA	NA	NCOA3	coding-synonymous,coding-synonymous,coding-synonymous,coding-synonymous	.,.,.,.
exm520267	rs201302072	6	24596675	A	0.00859	4425	83380000000	1	0.00877193	0	0	NONE	1	0	FISHER	0	0	4	0.000607165	NA	NA	KIAA0319	missense,missense,missense,missense,missense	probably-damaging,probably-damaging,probably-damaging,probably-damaging,probably-damaging
exm1322151	rs144301874	17	39726418	A	0.0086	4420	58.64	1	0.00877193	2	0.000201694	NONE	1	0	FISHER	0	0	1	0.000151791	NA	NA	KRT9	missense	probably-damaging
exm1517716	rs147196160	20	239946	B	0.0086	4070	12.65	2	0.0175439	15	0.00151362	NONE	1	0	FISHER	0	0	10	0.00151791	NA	NA	DEFB132	stop_lost	NA
exm784479	rs143776517	9	130914562	B	0.0086	4420	13.72	1	0.00877193	9	0.000908724	NONE	1	0	FISHER	0	0	5	0.000758956	NA	NA	LCN2	missense_variant,splice_region_variant	benign
exm256340	rs146913502	2	201527618	A	0.00862	4405	3.113e-08	0	0	1	0.000100867	NONE	1	0	FISHER	0	0	1	0.000151791	NA	NA	AOX1	missense	benign
exm2252164	.	15	45361160	A	0.00864	4395	20.2	1	0.00877193	6	0.000605083	NONE	1	0	FISHER	0	0	15	0.00227687	NA	NA	SORD	coding-synonymous	.
exm1592112	rs199533661	22	23237674	A	0.00866	4385	58.2	1	0.00877193	2	0.000201694	NONE	1	0	FISHER	0	0	2	0.000303582	NA	NA	IGLL5	missense	benign
rs2274910	rs2274910	1	160852046	A	0.00867	4035	1.659	50	0.438596	3218	0.324591	NONE	NA	NA	NA	NA	NA	NA	NA	NA	NA	NA	NA	NA
exm768025	rs143034818	9	104341634	A	0.00867	4380	107	1	0.00877193	1	0.000101235	NONE	1	0	FISHER	0	0	2	0.000303582	NA	NA	GRIN3A	missense_variant	probably_damaging
exm1400356	rs142288177	19	1369286	B	0.00869	4370	135200000000	1	0.00877193	0	0	NONE	1	0	FISHER	0	0	3	0.000455373	NA	NA	MUM1	missense	benign
exm339925	rs200204811	3	119109637	A	0.00869	4370	135200000000	1	0.00877193	0	0	NONE	1	NA	FISHER	0	0	0	0	NA	NA	ARHGAP31	missense	probably-damaging
exm933723	rs150664916	11	67289440	A	0.00869	4370	135400000000	1	0.00877193	0	0	exm925953	1	0	FISHER	0	0	2	0.000303582	NA	NA	CABP2	missense	probably-damaging
exm301384	rs200713724	3	38763774	B	0.0087	4365	20.78	1	0.00877193	5	0.000504236	NONE	1	0	FISHER	0	0	5	0.000758956	NA	NA	SCN10A	missense_variant	probably_damaging
exm670216	rs186435021	7	149529935	A	0.0087	4365	19.23	1	0.00877193	6	0.000605083	NONE	1	0	FISHER	0	0	6	0.000910747	NA	NA	SSPO	missense	probably-damaging
exm780999	rs200585902	9	127549455	B	0.0087	4365	18.43	1	0.00877193	7	0.000706072	NONE	1	0	FISHER	0	0	7	0.00106254	NA	NA	OLFML2A	missense_variant	probably_damaging
exm1610955	rs9611338	22	40797647	B	0.00872	4015	3.369	5	0.0438596	133	0.0134127	NONE	0.405	0	FISHER	0	0	58	0.00880389	NA	NA	SGSM3	missense_variant	possibly_damaging
exm512638	rs35211631	6	2675282	B	0.00872	4015	13.4	2	0.0175439	14	0.00141186	NONE	1	0	FISHER	0	0	9	0.00136612	NA	NA	MYLK4	missense_variant,splice_region_variant	benign
exm1280009	rs202208375	17	4098264	A	0.00877	4330	36.91	1	0.00877193	3	0.000302541	NONE	1	0	FISHER	0	0	1	0.000151791	NA	NA	ANKFY1	intron_variant,nc_transcript_variant	NA
exm311393	rs200440528	3	48507933	A	0.00877	4330	38.61	1	0.00877193	3	0.000302541	NONE	1	0	FISHER	0	0	1	0.000151791	NA	NA	TREX1	missense,intron	benign,.
exm106707	rs2229578	1	155289424	B	0.00878	4325	122500000000	1	0.00877193	0	0	NONE	NA	NA	NA	NA	NA	NA	NA	NA	NA	NA	NA	NA
exm1295917	rs200908759	17	11783395	A	0.00878	4325	122500000000	1	0.00877193	0	0	NONE	1	0	FISHER	0	0	1	0.000151791	NA	NA	DNAH9	coding-synonymous-near-splice	.
exm424342	rs201787908	4	128949843	A	0.00878	4325	122500000000	1	0.00877193	0	0	NONE	1	0	FISHER	0	0	1	0.000151791	NA	NA	C4orf29	missense	benign
exm1081033	rs184104374	13	113715020	A	0.00879	4320	1.23e-08	0	0	1	0.000100867	NONE	1	0	FISHER	0	0	1	0.000151791	NA	NA	MCF2L	synonymous_variant	NA
exm131462	rs140744695	1	186026366	A	0.00879	4320	1.232e-08	0	0	1	0.000100847	NONE	1	NA	FISHER	0	0	0	0	NA	NA	HMCN1	missense-near-splice	benign
exm732045	rs146070365	8	145640228	A	0.00879	4320	1.232e-08	0	0	1	0.000100847	exm2277362	1	NA	FISHER	0	0	0	0	NA	NA	SLC39A4	missense,missense	possibly-damaging,possibly-damaging
exm874827	rs41329651	11	1093865	A	0.00879	4320	1.233e-08	0	0	1	0.000100888	NONE	1	NA	FISHER	0	0	0	0	NA	NA	MUC2	missense_variant	NA
exm1501575	rs2708743	19	53958126	A	0.0088	3976	1.629	48	0.421053	3101	0.31279	NONE	NA	NA	NA	NA	NA	NA	NA	NA	NA	NA	NA	NA
exm1309315	rs140139079	17	29219708	A	0.00882	3968	11.31	2	0.0175439	16	0.00161355	NONE	1	0	FISHER	0	0	22	0.00333941	NA	NA	ATAD5	missense_variant	benign
exm1492734	rs200711550	19	50376326	A	0.00883	3964	9.941	2	0.0175439	19	0.0019161	NONE	1	0	FISHER	0	0	17	0.00258045	NA	NA	AKT1S1	missense,missense,missense	possibly-damaging,possibly-damaging,possibly-damaging
exm1175217	rs138714806	15	73617673	A	0.00884	3956	10.94	2	0.0175439	18	0.00181525	NONE	1	0	FISHER	0	0	9	0.00136612	NA	NA	HCN4	missense_variant	unknown
exm322123	rs7630214	3	52554304	A	0.00884	3956	2.043	14	0.122807	666	0.0672184	NONE	NA	NA	NA	NA	NA	NA	NA	NA	NA	NA	NA	NA
exm1325799	rs34435306	17	40996708	B	0.00886	3948	7.897	2	0.0175439	25	0.00252118	NONE	1	0	FISHER	0	0	9	0.00136612	NA	NA	AOC2	missense,missense	benign,benign
exm267916	rs201647899	2	220099748	B	0.00886	4290	23.55	1	0.00877193	5	0.000504439	NONE	1	0	FISHER	0	0	3	0.000455373	NA	NA	ANKZF1	missense,missense	benign,benign
exm1453203	rs145927315	19	33587159	B	0.00887	4285	98.96	1	0.00877193	1	0.00010101	NONE	1	NA	FISHER	0	0	0	0	NA	NA	GPATCH1	missense	probably-damaging
exm1481279	rs142161460	19	46120937	A	0.00887	4285	36.48	1	0.00877193	3	0.000302602	NONE	1	0	FISHER	0	0	3	0.000455373	NA	NA	EML2	missense,missense,missense	probably-damaging,probably-damaging,probably-damaging
exm582794	rs199531526	6	142691613	B	0.00887	4285	15.21	1	0.00877193	8	0.000807754	NONE	1	0	FISHER	0	0	5	0.000758956	NA	NA	GPR126	missense,missense,missense,missense	possibly-damaging,possibly-damaging,possibly-damaging,possibly-damaging
exm7598	rs144028564	1	3680345	A	0.00887	3944	5.48	3	0.0263158	53	0.00535029	NONE	0.4079	0	FISHER	0	0	64	0.00971463	NA	NA	CCDC27	missense_variant	benign
exm1038938	rs200770928	12	113382281	A	0.00891	4265	21.01	1	0.00877193	5	0.000504337	NONE	1	0	FISHER	0	0	6	0.000910747	NA	NA	OAS3	missense-near-splice	probably-damaging
exm1246865	rs200191895	16	66788947	A	0.00891	4265	54.45	1	0.00877193	2	0.000201694	exm1251534	1	0	FISHER	0	0	12	0.00182149	NA	NA	DYNC1LI2	upstream_gene_variant	NA
exm1073165	rs147903867	13	77724997	A	0.00893	4255	130000000000	1	0.00877193	0	0	NONE	1	0	FISHER	0	0	2	0.000303582	NA	NA	MYCBP2	missense	benign
exm31831	rs199563470	1	24408594	A	0.00893	4255	130000000000	1	0.00877193	0	0	NONE	1	0	FISHER	0	0	1	0.000151791	NA	NA	MYOM3	missense	benign
exm662957	rs142779190	7	141341124	A	0.00893	4255	12.53	1	0.00877193	11	0.00110977	NONE	1	0	FISHER	0	0	10	0.00151791	NA	NA	AGK	missense_variant	benign
exm845546	rs141221035	10	98411354	A	0.00893	4255	130000000000	1	0.00877193	0	0	NONE	1	NA	FISHER	0	0	0	0	NA	NA	PIK3AP1	missense	probably-damaging
rs13326165	rs13326165	3	52532118	A	0.00893	3920	0.4559	12	0.105263	1977	0.199375	exm320851	NA	NA	NA	NA	NA	NA	NA	NA	NA	NA	NA	NA
exm545095	rs144238782	6	39893576	A	0.00894	4250	29.51	1	0.00877193	4	0.000403388	NONE	1	0	FISHER	0	0	7	0.00106254	NA	NA	MOCS1	missense_variant	probably_damaging
rs11265263	rs11265263	1	159710517	A	0.00895	3908	2.021	15	0.131579	713	0.071904	NONE	NA	NA	NA	NA	NA	NA	NA	NA	NA	NA	NA	NA
IND13-96437880	NA	13	97639880	B	0.00902	4210	28.61	1	0.00877193	4	0.00040347	NONE	NA	NA	NA	NA	NA	NA	NA	NA	NA	NA	NA	NA
exm1308503	rs144233299	17	28029992	A	0.00904	4205	26.08	1	0.00877193	5	0.000504236	NONE	1	0	FISHER	0	0	6	0.000910747	NA	NA	SSH2	missense	probably-damaging
exm270031	rs143751613	2	220494859	B	0.00904	4200	15.14	1	0.00877193	8	0.000806777	NONE	1	0	FISHER	0	0	8	0.00121433	NA	NA	SLC4A3	intron,missense	.,.
rs2251979	rs2251979	12	104253514	A	0.00906	3864	1.643	50	0.446429	3221	0.32496	NONE	NA	NA	NA	NA	NA	NA	NA	NA	NA	NA	NA	NA
exm262704	rs150196545	2	215813807	B	0.00907	3856	8.029	2	0.0175439	26	0.00262203	NONE	1	0	FISHER	0	0	17	0.00258045	NA	NA	ABCA12	missense_variant	benign
exm717419	rs61758149	8	120575249	A	0.0091	3844	8.311	2	0.0175439	25	0.0025227	NONE	1	0	FISHER	0	0	14	0.00212508	NA	NA	ENPP2	missense_variant	probably_damaging
exm1135172	rs34156999	14	105965198	A	0.00913	4160	130000000000	1	0.00877193	0	0	NONE	1	NA	FISHER	0	0	0	0	NA	NA	C14orf80	missense,missense,missense,missense	benign,benign,benign,benign
exm1199633	rs199515553	16	846757	A	0.00913	4160	22.99	1	0.00877193	5	0.000504236	exm1201203,exm1201517	NA	NA	NA	NA	NA	NA	NA	NA	NA	NA	NA	NA
exm562550	rs35338066	6	80223452	A	0.00913	4160	125.1	1	0.00877193	1	0.000100847	NONE	1	0	FISHER	0	0	3	0.000455373	NA	NA	LCA5	missense,missense	benign,benign
rs12801636	rs12801636	11	65391317	A	0.00916	3820	1.684	36	0.315789	2109	0.212687	NONE	NA	NA	NA	NA	NA	NA	NA	NA	NA	NA	NA	NA
exm655825	rs201533178	7	128317797	A	0.00918	3812	4.812	4	0.0350877	80	0.00806777	exm655491	0.6289	0	FISHER	0	0	46	0.00698239	NA	NA	FAM71F2	missense,missense	probably-damaging,probably-damaging
exm61258	rs200532945	1	54649890	A	0.00922	4120	97.32	1	0.00877193	1	0.000100847	NONE	1	0	FISHER	0	0	7	0.00106254	NA	NA	CYB5RL	missense	probably-damaging
exm114382	rs143101792	1	159683816	B	0.00924	4110	2.077e-08	0	0	1	0.000100847	NONE	1	0	FISHER	0	0	1	0.000151791	NA	NA	CRP	stop_gained	NA
exm1157267	rs143207271	15	44158381	B	0.00924	4110	2.077e-08	0	0	1	0.000100847	NONE	NA	NA	NA	NA	NA	NA	NA	NA	NA	NA	NA	NA
exm1518843	rs150367888	20	1286481	A	0.00924	4110	2.077e-08	0	0	1	0.000100847	NONE	1	NA	FISHER	0	0	0	0	NA	NA	SNPH	missense	probably-damaging
exm2224554	rs184195679	16	27761489	A	0.00924	4110	2.077e-08	0	0	1	0.000100847	NONE	1	NA	FISHER	0	0	0	0	NA	NA	KIAA0556	missense_variant	possibly_damaging
exm386399	rs142428158	4	6296872	A	0.00924	4110	2.077e-08	0	0	1	0.000100867	NONE	1	NA	FISHER	0	0	0	0	NA	NA	WFS1	missense,missense	possibly-damaging,possibly-damaging
exm531797	rs144373339	6	31638728	B	0.00924	4110	2.077e-08	0	0	1	0.000100867	NONE	1	NA	FISHER	0	0	0	0	NA	NA	LY6G5B	missense	benign
exm599622	rs12536223	7	2472555	A	0.00924	4110	2.069e-08	0	0	1	0.000100929	NONE	1	0	FISHER	0	0	2	0.000303582	NA	NA	CHST12	missense	benign
exm853335	rs145418723	10	105204355	A	0.00924	4110	2.077e-08	0	0	1	0.000100847	exm853294	1	0	FISHER	0	0	3	0.000455373	NA	NA	PDCD11	missense_variant	benign
exm94981	rs151065075	1	150551649	B	0.00924	4110	2.076e-08	0	0	1	0.000100949	exm100505	1	0	FISHER	0	0	7	0.00106254	NA	NA	MCL1	intron,missense,missense	.,benign,benign
exm964043	rs141717375	11	121016571	A	0.00924	4110	2.027e-08	0	0	1	0.000100847	exm962291	1	NA	FISHER	0	0	0	0	NA	NA	TECTA	missense	probably-damaging
exm1150432	rs199722402	15	41279384	A	0.0093	4085	96940000000	1	0.00877193	0	0	exm1148272,exm1148395,exm1148399,exm1150007	1	NA	FISHER	0	0	0	0	NA	NA	INO80	missense	possibly-damaging
exm1157470	rs76116949	15	44855395	B	0.0093	4085	97000000000	1	0.00877193	0	0	exm1152022,exm1153335,exm1153786,exm1154436,exm1154704,exm1157806	1	NA	FISHER	0	0	0	0	NA	NA	EIF3J	downstream_gene_variant	NA
exm1426665	rs199972790	19	10795548	A	0.0093	4085	95690000000	1	0.00877193	0	0	exm1431529	1	0	FISHER	0	0	2	0.000303582	NA	NA	ILF3	utr-3,utr-3,intron,intron,stop-lost	.,.,.,.,.
exm1449105	rs201036759	19	20808384	B	0.0093	4085	96940000000	1	0.00877193	0	0	NONE	1	NA	FISHER	0	0	0	0	NA	NA	ZNF626	missense	benign
exm1623917	rs149496137	22	51043421	A	0.0093	4085	311300	2	0.0175439	0	0	NONE	1	0	FISHER	0	0	7	0.00106254	NA	NA	MAPK8IP2	missense,missense	probably-damaging,probably-damaging
exm203035	rs190944121	2	73868736	A	0.0093	4085	96940000000	1	0.00877193	0	0	NONE	1	0	FISHER	0	0	9	0.00136612	NA	NA	NAT8	missense	probably-damaging
exm280788	rs199981238	2	239237349	A	0.0093	4085	96960000000	1	0.00877193	0	0	NONE	1	0	FISHER	0	0	1	0.000151791	NA	NA	TRAF3IP1	missense,missense	benign,benign
exm287131	rs146912842	3	7620773	B	0.0093	4085	96940000000	1	0.00877193	0	0	NONE	1	NA	FISHER	0	0	0	0	NA	NA	GRM7	missense,missense	benign,benign
exm369873	rs141411209	3	184769715	A	0.0093	4085	97100000000	1	0.00877193	0	0	NONE	1	NA	FISHER	0	0	0	0	NA	NA	VPS8	missense,missense	benign,benign
exm387499	rs200956294	4	7435441	A	0.0093	4085	57.58	1	0.00877193	2	0.000201776	exm388224	1	0	FISHER	0	0	2	0.000303582	NA	NA	SORCS2,PSAPL1	missense,intron	benign,.
exm610074	rs200758965	7	24749993	A	0.0093	4085	96940000000	1	0.00877193	0	0	NONE	1	0	FISHER	0	0	1	0.000151791	NA	NA	DFNA5	stop_gained	NA
exm831164	rs138127519	10	72291144	B	0.0093	4085	96890000000	1	0.00877193	0	0	exm2249343	1	0	FISHER	0	0	3	0.000455373	NA	NA	PALD1	synonymous_variant	NA
exm1447791	rs200679414	19	19651183	A	0.00931	4080	12.23	1	0.00877193	10	0.00100847	NONE	1	0	FISHER	0	0	12	0.00182149	NA	NA	CILP2	missense	probably-damaging
exm190750	rs138597262	2	44502996	B	0.00933	4070	14.07	1	0.00877193	9	0.000908724	NONE	1	0	FISHER	0	0	3	0.000455373	NA	NA	SLC3A1	missense	possibly-damaging
exm1615143	rs146960427	22	43575666	A	0.0094	4040	12.34	1	0.00877193	9	0.000907624	NONE	1	0	FISHER	0	0	7	0.00106254	NA	NA	TTLL12	missense	benign
exm2257377	rs1366589	5	84886843	B	0.00943	3712	1.636	69	0.605263	4788	0.482856	NONE	NA	NA	NA	NA	NA	NA	NA	NA	NA	NA	NA	NA
exm299397	rs183674611	3	37476429	A	0.00943	4030	22.64	1	0.00877193	5	0.000504337	exm299131	1	0	FISHER	0	0	4	0.000607165	NA	NA	C3orf35	missense	benign
exm1376481	rs199511750	18	12999533	A	0.00945	4020	124400000000	1	0.00877193	0	0	NONE	1	0	FISHER	0	0	2	0.000303582	NA	NA	CEP192	missense	probably-damaging
exm1541376	rs144676152	20	39802851	A	0.00945	4020	124100000000	1	0.00877193	0	0	NONE	1	0	FISHER	0	0	1	0.000151791	NA	NA	PLCG1	missense,missense	benign,benign
exm430320	rs148045912	4	155487701	B	0.00945	4020	124400000000	1	0.00877193	0	0	NONE	1	NA	FISHER	0	0	0	0	NA	NA	FGB	missense,missense	benign,benign
exm540903	rs200299187	6	35258107	A	0.00945	4020	124400000000	1	0.00877193	0	0	NONE	1	0	FISHER	0	0	1	0.000151791	NA	NA	ZNF76	missense_variant	benign
exm602249	rs200263175	7	4955706	A	0.00945	4020	124500000000	1	0.00877193	0	0	NONE	1	0	FISHER	0	0	1	0.000151791	NA	NA	MMD2	missense,missense	benign,benign
exm1534854	rs145996048	20	32379318	A	0.00946	4015	14.49	1	0.00877193	8	0.000806777	NONE	1	0	FISHER	0	0	3	0.000455373	NA	NA	ZNF341	missense	possibly-damaging
exm663816	rs143342567	7	141952371	A	0.00949	3688	6.804	2	0.0175439	31	0.00312626	NONE	NA	NA	NA	NA	NA	NA	NA	NA	NA	NA	NA	NA
exm301356	rs145032037	3	38753882	A	0.00962	3636	9.315	2	0.0175439	23	0.00231948	NONE	1	0	FISHER	0	0	5	0.000758956	NA	NA	SCN10A	missense	probably-damaging
exm943729	rs150382224	11	77412542	A	0.00962	3948	51.31	1	0.00877193	2	0.000201694	NONE	1	0	FISHER	0	0	5	0.000758956	NA	NA	RSF1	missense_variant	benign
exm335320	rs61731591	3	107429321	B	0.00963	3944	108.8	1	0.00877193	1	0.000101133	NONE	1	NA	FISHER	0	0	0	0	NA	NA	BBX	missense,missense	benign,benign
exm45664	rs201211987	1	37316004	A	0.00963	3944	36.56	1	0.00877193	3	0.000302541	NONE	1	0	FISHER	0	0	1	0.000151791	NA	NA	GRIK3	missense_variant	benign
exm656074	rs61746779	7	128446787	A	0.00964	3940	25.08	1	0.00877193	5	0.000504439	NONE	1	0	FISHER	0	0	6	0.000910747	NA	NA	CCDC136	intron,missense	.,benign
exm112538	rs200134749	1	158369061	B	0.00968	3924	109000000000	1	0.00877193	0	0	NONE	1	NA	FISHER	0	0	0	0	NA	NA	OR10T2	missense_variant	benign
exm1395625	rs141266151	19	373470	A	0.00968	3924	109100000000	1	0.00877193	0	0	NONE	1	NA	FISHER	0	0	0	0	NA	NA	THEG	missense-near-splice,missense-near-splice	benign,benign
exm425288	rs201012461	4	140300002	B	0.00968	3924	109100000000	1	0.00877193	0	0	NONE	1	NA	FISHER	0	0	0	0	NA	NA	NAA15	missense	benign
exm219352	rs149984837	2	109113552	B	0.00971	3912	12.54	1	0.00877193	9	0.000907807	NONE	1	0	FISHER	0	0	3	0.000455373	NA	NA	GCC2	missense	benign
exm1361291	rs188562373	17	76540070	A	0.00972	3908	113	1	0.00877193	1	0.000100847	NONE	1	0	FISHER	0	0	1	0.000151791	NA	NA	DNAH17	missense	benign
exm201585	rs149732545	2	71909806	A	0.00973	3904	103.3	1	0.00877193	1	0.000100847	NONE	1	NA	FISHER	0	0	0	0	NA	NA	DYSF	missense-near-splice,missense-near-splice,missense-near-splice,missense-near-splice,missense-near-splice,missense-near-splice,missense-near-splice,missense-near-splice,missense-near-splice,missense-near-splice,missense-near-splice,missense-near-splice,missense-near-splice,missense-near-splice	probably-damaging,probably-damaging,probably-damaging,probably-damaging,probably-damaging,probably-damaging,probably-damaging,probably-damaging,probably-damaging,probably-damaging,probably-damaging,probably-damaging,probably-damaging,probably-damaging
exm1574738	rs147474549	21	44486404	A	0.00976	3892	1.159e-08	0	0	1	0.000101031	NONE	1	0	FISHER	0	0	1	0.000151791	NA	NA	CBS	missense,missense,missense	probably-damaging,probably-damaging,probably-damaging
exm268764	rs201464052	2	220337719	A	0.00976	3892	1.165e-08	0	0	1	0.000100847	exm267694	1	NA	FISHER	0	0	0	0	NA	NA	SPEG	missense	probably-damaging
exm39237	rs151124028	1	31906948	A	0.00976	3892	1.165e-08	0	0	1	0.000100847	NONE	1	0	FISHER	0	0	1	0.000151791	NA	NA	SERINC2	missense,missense,missense,missense,missense	probably-damaging,probably-damaging,probably-damaging,probably-damaging,probably-damaging
exm55486	rs144748411	1	46082322	A	0.00976	3892	1.165e-08	0	0	1	0.000100867	NONE	1	0	FISHER	0	0	5	0.000758956	NA	NA	NASP	missense,missense,missense	possibly-damaging,possibly-damaging,possibly-damaging
exm797624	rs148139308	9	139277765	A	0.00976	3892	1.167e-08	0	0	1	0.000101297	NONE	NA	NA	NA	NA	NA	NA	NA	NA	NA	NA	NA	NA
exm175397	NA	2	20886706	B	0.00976	3892	1.162e-08	0	0	1	0.000100888	NONE	1	NA	FISHER	0	0	0	0	NA	NA	C2orf43	missense	benign
exm101610	rs145468818	1	152856911	A	0.00977	3888	26.97	1	0.00877193	4	0.000403388	NONE	1	0	FISHER	0	0	2	0.000303582	NA	NA	SMCP	missense	benign
exm41239	rs200947771	1	33237358	A	0.00978	3884	19.15	1	0.00877193	6	0.000605205	NONE	1	0	FISHER	0	0	2	0.000303582	NA	NA	KIAA1522	missense,intron,missense	benign,.,benign
rs925946	rs925946	11	27667202	A	0.00978	3576	1.627	49	0.4375	3260	0.328762	rs7481311,exm2264417	NA	NA	NA	NA	NA	NA	NA	NA	NA	NA	NA	NA
exm80788	rs148006855	1	109811522	A	0.00979	3880	13.42	1	0.00877193	10	0.00100847	NONE	1	0	FISHER	0	0	10	0.00151791	NA	NA	CELSR2	missense_variant	benign
exm236575	rs144519975	2	162849809	A	0.0098	3572	12.3	2	0.0175439	14	0.00141328	NONE	1	0	FISHER	0	0	6	0.000910747	NA	NA	DPP4	missense_variant	probably_damaging
exm775416	rs182072601	9	117170247	A	0.00983	3864	22.3	1	0.00877193	5	0.000505051	NONE	1	0	FISHER	0	0	2	0.000303582	NA	NA	DFNB31	missense,missense,missense	benign,benign,benign
exm314034	rs199856215	3	49156520	A	0.00984	3964	31.24	1	0.00877193	4	0.000403388	NONE	1	0	FISHER	0	0	1	0.000151791	NA	NA	USP19	missense,missense,missense,missense	benign,benign,benign,benign
exm554828	NA	6	51751973	A	0.00984	3860	28.04	1	0.00877193	4	0.000403388	NONE	1	0	FISHER	0	0	5	0.000758956	NA	NA	PKHD1	missense,missense	probably-damaging,probably-damaging
exm1167445	rs150656070	15	63017220	B	0.00985	3856	96510000000	1	0.00877193	0	0	exm1170532	1	0	FISHER	0	0	3	0.000455373	NA	NA	TLN2	missense	benign
exm1443184	rs199739419	19	17837785	A	0.00985	3856	96840000000	1	0.00877193	0	0	exm1436898	1	0	FISHER	0	0	1	0.000151791	NA	NA	MAP1S	missense_variant	benign
exm1513529	rs144642117	19	57956715	A	0.00985	3856	96790000000	1	0.00877193	0	0	NONE	1	NA	FISHER	0	0	0	0	NA	NA	ZNF749	missense	probably-damaging
exm2229172	rs200229086	19	39369910	B	0.00985	3856	96800000000	1	0.00877193	0	0	exm1466145	1	NA	FISHER	0	0	0	0	NA	NA	RINL	upstream_gene_variant	NA
exm2252856	rs146239773	17	1387496	A	0.00985	3856	96710000000	1	0.00877193	0	0	exm1274146,exm1276718	1	0	FISHER	0	0	1	0.000151791	NA	NA	MYO1C	coding-synonymous,coding-synonymous,coding-synonymous	.,.,.
exm38280	rs60891833	1	29520542	B	0.00985	3856	96860000000	1	0.00877193	0	0	NONE	1	0	FISHER	0	0	1	0.000151791	NA	NA	MECR	missense_variant	benign
exm458165	rs200510303	5	66396398	A	0.00985	3856	96800000000	1	0.00877193	0	0	NONE	1	0	FISHER	0	0	1	0.000151791	NA	NA	MAST4	missense,missense	probably-damaging,probably-damaging
exm838312	rs148090115	10	85991891	A	0.00985	3856	96800000000	1	0.00877193	0	0	NONE	1	0	FISHER	0	0	2	0.000303582	NA	NA	LRIT1	missense	possibly-damaging
exm913292	rs75908034	11	58980301	A	0.00985	3856	96800000000	1	0.00877193	0	0	exm910048	NA	NA	NA	NA	NA	NA	NA	NA	NA	NA	NA	NA
exm746476	rs140922028	9	33941786	A	0.00986	3852	102.1	1	0.00877193	1	0.000100867	NONE	1	0	FISHER	0	0	1	0.000151791	NA	NA	UBAP2	missense	probably-damaging
exm1024132	rs147184101	12	81101577	A	0.00987	3848	15.02	1	0.00877193	7	0.000706072	NONE	1	0	FISHER	0	0	4	0.000607165	NA	NA	MYF6	missense	benign
exm1382311	rs117661115	18	31326158	A	0.00987	3544	7.047	2	0.0175439	28	0.00282372	NONE	1	0	FISHER	0	0	18	0.00273224	NA	NA	ASXL3	missense	benign
exm941886	rs141659980	11	75298327	A	0.00987	3848	10.05	1	0.00877193	11	0.00110932	NONE	1	0	FISHER	0	0	10	0.00151791	NA	NA	MAP6	missense	benign
exm1372951	rs141599897	18	5291649	A	0.00988	3844	122900000000	1	0.00877193	0	0	NONE	1	NA	FISHER	0	0	0	0	NA	NA	ZFP161	missense,missense	benign,benign
exm190405	rs140690030	2	44102441	A	0.00988	3844	122900000000	1	0.00877193	0	0	NONE	1	NA	FISHER	0	0	0	0	NA	NA	ABCG8	missense	benign
exm228455	rs142604613	2	132290934	A	0.00988	3844	122900000000	1	0.00877193	0	0	NONE	1	0	FISHER	0	0	4	0.000607165	NA	NA	CCDC74A	missense	benign
exm606411	rs199716870	7	12666378	B	0.00988	3844	122900000000	1	0.00877193	0	0	NONE	1	NA	FISHER	0	0	0	0	NA	NA	SCIN	missense,missense	possibly-damaging,possibly-damaging
exm787560	rs185133224	9	131939292	A	0.00988	3844	122900000000	1	0.00877193	0	0	NONE	NA	NA	NA	NA	NA	NA	NA	NA	NA	NA	NA	NA
exm881702	rs143332268	11	4936284	A	0.00991	3532	11.63	2	0.0175439	16	0.00161421	NONE	1	0	FISHER	0	0	14	0.00212508	NA	NA	OR51G2	missense_variant	possibly_damaging
exm1146074	rs201791791	15	34134154	A	0.00992	3828	12.95	1	0.00877193	9	0.000907624	NONE	1	0	FISHER	0	0	14	0.00212508	NA	NA	RYR3	missense	possibly-damaging
exm241882	rs139126991	2	172398244	B	0.00992	3828	35.16	1	0.00877193	3	0.000302541	NONE	1	0	FISHER	0	0	3	0.000455373	NA	NA	CYBRD1	intron,missense	.,probably-damaging
exm1600915	rs142563030	22	31532702	B	0.00994	3820	11.8	1	0.00877193	10	0.00100847	NONE	1	0	FISHER	0	0	6	0.000910747	NA	NA	PLA2G3	missense_variant	probably_damaging
exm561650	rs138096288	6	76022319	A	0.00997	3812	35.64	1	0.00877193	3	0.000302541	NONE	1	NA	FISHER	0	0	0	0	NA	NA	FILIP1	missense	benign
exm1411026	rs147470185	19	5131371	A	0.00998	3808	117.4	1	0.00877193	1	0.000100847	exm1405734	NA	NA	NA	NA	NA	NA	NA	NA	NA	NA	NA	NA
exm590553	rs151153166	6	158735296	A	0.00999	3804	38.48	1	0.00877193	3	0.000302602	NONE	1	0	FISHER	0	0	10	0.00151791	NA	NA	TULP4	missense,missense	probably-damaging,probably-damaging
exm570834	rs143348702	6	109770636	B	0.01	3800	18.92	1	0.00877193	6	0.000605083	NONE	1	0	FISHER	0	0	1	0.000151791	NA	NA	MICAL1	missense,missense	benign,benign
