# Supplementary material for: Genome-wide common and rare variant analysis provides novel insights into clozapine-associated neutropenia
Source: Mol Psychiatry. 2016 Jul 12;22(10):1502–8. doi: 10.1038/mp.2016.97 (PMC5065090; doi:10.1038/mp.2016.97)
Supplement: Supplementary Table 4 [file mp201697x5.xls]

## Sheet: 100KB
Gene	Chr	Start	End	Case_del	Con_del	Uncorrected_P_del	Case_dup	Con_dup	Uncorrected_P_dup
CCDC115	2	131095815	131099922	1	2	0.033862	0	2	1
CCDC74B	2	130896861	130902631	1	1	0.022702	0	1	1
CCDC74B-AS1	2	130887196	130896986	1	1	0.022702	0	1	1
IMP4	2	131100488	131104197	1	2	0.033862	0	2	1
MZT2B	2	130939500	130948300	1	2	0.033862	0	2	1
PTPN18	2	131113579	131132982	1	2	0.033862	0	2	1
SMPD4	2	130908964	130940323	1	1	0.022702	0	1	1
TUBA3E	2	130949317	130956034	1	2	0.033862	0	2	1
LOC339862	3	18004064	18310410	1	0	0.0114151	0	0	1
TBC1D5	3	17198653	17784240	1	0	0.0114151	0	0	1
C4orf19	4	37585854	37595132	0	0	1	1	0	0.0114151
HSP90AA4P	4	190394298	190396344	0	0	1	1	1	0.022702
RELL1	4	37612255	37687999	0	0	1	1	1	0.022702
TRAM1L1	4	118004709	118006736	1	0	0.0114151	0	0	1
ARHGAP26	5	142150291	142608572	0	1	1	1	0	0.0114151
BMP6	6	7727010	7881961	0	0	1	1	0	0.0114151
CYB5R4	6	84569369	84670146	0	0	1	1	1	0.022702
EEF1E1	6	8079627	8102828	0	0	1	1	0	0.0114151
EEF1E1-MUTED	6	8013799	8102828	0	0	1	1	0	0.0114151
KIAA1009	6	84833959	84937335	0	0	1	1	1	0.022702
MRAP2	6	84743419	84800605	0	0	1	1	1	0.022702
MUTED	6	8013799	8064647	0	0	1	1	0	0.0114151
MUTED-TXNDC5	6	7881482	8064647	0	0	1	1	0	0.0114151
PIP5K1P1	6	7986334	7990577	0	0	1	1	0	0.0114151
RIPPLY2	6	84562984	84567234	0	0	1	1	1	0.022702
SCARNA27	6	8086640	8086766	0	0	1	1	0	0.0114151
SNAP91	6	84262604	84419127	0	0	1	1	1	0.022702
TXNDC5	6	7881482	7911047	0	0	1	1	0	0.0114151
CACNA2D1	7	81579417	82073031	0	1	1	1	1	0.022702
AK3	9	4709556	4742043	1	0	0.0114151	0	1	1
C9orf123	9	7796490	7799799	1	0	0.0114151	0	0	1
C9orf66	9	213107	215893	1	0	0.0114151	1	11	0.128821
CBWD1	9	121037	179075	1	0	0.0114151	0	1	1
CD274	9	5450502	5470567	1	0	0.0114151	0	0	1
CDC37L1	9	4679565	4706594	1	0	0.0114151	0	1	1
DMRT1	9	841689	969090	1	0	0.0114151	0	3	1
DMRT2	9	1050619	1057554	1	0	0.0114151	0	0	1
DMRT3	9	976963	991732	1	0	0.0114151	0	0	1
DOCK8	9	214864	465259	1	1	0.022702	1	21	0.22358
ERMP1	9	5784571	5833081	1	0	0.0114151	0	0	1
FLJ35024	9	2535654	2622373	1	0	0.0114151	0	0	1
FOXD4	9	116233	118417	1	0	0.0114151	0	1	1
GLDC	9	6532463	6645692	1	2	0.033862	0	7	1
GLIS3	9	3824127	4300035	1	2	0.033862	0	4	1
GLIS3-AS1	9	3898645	3901248	1	0	0.0114151	0	1	1
IL33	9	6215785	6257983	1	0	0.0114151	0	0	1
INSL4	9	5231418	5233967	1	0	0.0114151	0	1	1
INSL6	9	5163862	5185618	1	0	0.0114151	0	5	1
JAK2	9	4985244	5128183	1	0	0.0114151	0	6	1
KANK1	9	706895	746103	1	1	0.022702	0	9	1
KCNV2	9	2717525	2730037	1	0	0.0114151	0	0	1
KDM4C	9	6757640	7175648	1	0	0.0114151	0	10	1
KIAA0020	9	2804154	2844130	1	0	0.0114151	0	0	1
KIAA1432	9	5629118	5776556	1	0	0.0114151	0	1	1
KIAA2026	9	5919007	6008003	1	0	0.0114151	0	0	1
MIR101-2	9	4850296	4850375	1	0	0.0114151	0	1	1
MIR4665	9	6007825	6007904	1	0	0.0114151	0	0	1
MLANA	9	5890908	5909822	1	0	0.0114151	0	0	1
PDCD1LG2	9	5510544	5571282	1	0	0.0114151	0	1	1
PLGRKT	9	5357967	5437937	1	0	0.0114151	0	0	1
PPAPDC2	9	4662297	4665258	1	0	0.0114151	0	1	1
RANBP6	9	6011018	6015640	1	0	0.0114151	0	0	1
RCL1	9	4792833	4861064	1	0	0.0114151	0	1	1
RFX3	9	3247036	3525983	1	0	0.0114151	0	0	1
RLN1	9	5334968	5339873	1	0	0.0114151	0	0	1
RLN2	9	5299867	5304580	1	0	0.0114151	0	0	1
SLC1A1	9	4490426	4587469	1	1	0.022702	0	2	1
SMARCA2	9	2015341	2193623	1	0	0.0114151	0	0	1
SPATA6L	9	4598316	4666674	1	0	0.0114151	0	1	1
TPD52L3	9	6328348	6331900	1	0	0.0114151	0	0	1
UHRF2	9	6413150	6507051	1	0	0.0114151	0	0	1
VLDLR	9	2621792	2654485	1	0	0.0114151	0	0	1
NUBPL	14	32183774	32330429	0	1	1	1	3	0.0448965
AKAP13	15	86220267	86292586	0	0	1	2	19	0.0234263
KLHL25	15	86302558	86338189	0	0	1	1	0	0.0114151
MIR1276	15	86313726	86313809	0	0	1	1	0	0.0114151
CDH13	16	82660398	83830215	0	0	1	1	3	0.0448965
HBA2	16	222845	223709	0	1	1	1	0	0.0114151
HBM	16	215972	216767	0	1	1	1	0	0.0114151
HBZ	16	202853	204504	0	1	1	1	0	0.0114151
HSBP1	16	83841592	83846594	0	0	1	1	1	0.022702
MIR3182	16	83541950	83542013	0	0	1	1	2	0.033862
MLYCD	16	83932729	83949787	0	0	1	1	1	0.022702
MPG	16	127017	135843	0	0	1	1	0	0.0114151
NPRL3	16	135803	188697	0	1	1	1	0	0.0114151
POLR3K	16	96978	103632	0	0	1	1	0	0.0114151
RHBDF1	16	108057	122629	0	0	1	1	0	0.0114151
SNRNP25	16	103828	107669	0	0	1	1	0	0.0114151
LOC284801	20	26167654	26189869	0	0	1	1	0	0.0114151
MIR663A	20	26188821	26188914	0	0	1	1	0	0.0114151
NCOR1P1	20	26084051	26094677	0	0	1	1	0	0.0114151
COL18A1	21	46875423	46933634	0	0	1	1	3	0.0448965
LOC100129027	21	47247754	47256333	0	0	1	1	1	0.022702
PCBP3	21	47269874	47362368	0	0	1	1	1	0.022702
SLC19A1	21	46934628	46962385	0	0	1	1	2	0.033862
